# Supplementary material for: Prediction of Recurrent Mutations in SARS-CoV-2 Using Artificial Neural Networks
Source: Int J Mol Sci. 2022 Nov 24;23(23):14683. doi: 10.3390/ijms232314683 (PMC9736107; doi:10.3390/ijms232314683)
Supplement: Supplementary file 1 [file ijms-23-14683-s001.zip]

Archive with 2 entries (2 files):
- S1_Datasets.xlsx
- Supplementary_Figures and Tables_vR2.pdf
