# Supplementary material for: Prediction of Recurrent Mutations in SARS-CoV-2 Using Artificial Neural Networks
Source: Int J Mol Sci. 2022 Nov 24;23(23):14683. doi: 10.3390/ijms232314683 (PMC9736107; doi:10.3390/ijms232314683)
Supplement: Supplementary file 1 [file ijms-23-14683-s001.zip › S1_Datasets.xlsx]

## Sheet: Dataset S1
mutation	aa_change	n_found	n_countries	n_lineages	date_first_found	NDRL	n_lineages_used
A10005G	D484G	2	2	2	2021-02-15	1	1
A10005T	D484V	1	1	1	2021-03-27	1	1
A10018G	Q488Q	334	5	9	2020-04-03	9	9
A10018T	Q488H	1	1	1	2020-05-29	1	1
A10021G	P489P	32	11	14	2020-05-19	13	13
A10021T	P489P	1	1	1	2021-03-03	1	1
A10024C	P490P	10	1	1	2021-04-06	1	1
A10024G	P490P	28	7	9	2020-04-15	9	9
A10024T	P490P	6	3	3	2020-10-14	3	3
A10026T	Q491L	55	10	10	2020-10-02	10	10
A10027C	Q491H	23	1	1	2021-02-04	1	1
A10027G	Q491Q	33	6	8	2020-10-27	7	7
A10027T	Q491H	1	1	1	2021-03-04	1	1
A10028G	T492A	142	15	29	2020-05-12	29	29
A1002C	E66A	7	6	4	2020-09-11	4	4
A1002G	E66G	19	8	8	2020-08-12	8	8
A1002T	E66V	1	1	1	2021-04-11	1	1
A10034G	I494V	1	1	1	2021-03-26	1	1
A10037C	T495P	1	1	1	2021-02-25	1	1
A1003C	E66D	3	3	3	2021-01-06	2	2
A1003G	E66E	22	5	7	2020-11-18	6	6
A1003T	E66D	1	1	1	2021-03-20	1	1
A10042C	S496S	4	3	3	2021-01-03	3	3
A10042G	S496S	601	11	19	2020-06-12	19	19
A10042T	S496S	22	2	4	2020-06-04	4	4
A1004C	K67Q	2	2	2	2021-03-03	2	2
A1004G	K67E	19	9	8	2020-10-16	8	8
A1005C	K67T	1	1	1	2021-04-13	1	1
A1005G	K67R	45	7	9	2020-08-05	8	8
A1005T	K67M	482	2	1	2021-01-04	1	1
A10066G	R4R	83	8	7	2021-01-03	7	7
A10067C	K5Q	1	1	1	2021-03-04	1	1
A10068G	K5R	5	3	3	2021-01-25	3	3
A10069G	K5K	24	7	9	2020-08-24	9	9
A10070C	M6L	7	2	2	2020-04-20	2	2
A10070G	M6V	4	4	2	2021-01-18	2	2
A10070T	M6L	2	1	2	2021-01-30	2	2
A10075C	A7A	7	3	3	2021-01-12	3	3
A10075G	A7A	14	6	8	2020-12-29	8	8
A10075T	A7A	12	3	3	2020-10-16	3	3
A1007C	S68R	7	4	3	2020-08-03	3	3
A1007G	S68G	14	7	8	2020-11-24	8	8
A1007T	S68C	1	1	1	2021-04-03	1	1
A10081C	P9P	7	3	3	2020-12-26	3	3
A10081G	P9P	30	9	14	2020-05-19	14	14
A10081T	P9P	25	5	5	2020-05-13	4	4
A10089G	K12R	44	5	6	2020-10-08	6	6
A10090G	K12K	18	7	9	2020-09-15	9	9
A10103G	M17V	45	13	15	2020-09-24	14	14
A10103T	M17L	1	1	1	2021-02-22	1	1
A10108G	V18V	1423	27	17	2020-06-16	17	17
A10108T	V18V	7	2	2	2020-11-12	2	2
A10110G	Q19R	7	2	2	2021-03-04	2	2
A10110T	Q19V	1	1	1	2020-11-12	1	1
A10111C	Q19H	7	2	1	2021-03-04	1	1
A10111G	Q19Q	2	2	2	2020-09-24	2	2
A10111T	Q19V	1	1	1	2020-11-12	1	1
A10114G	V20V	32	6	7	2021-01-17	7	7
A10115G	T21A	5	2	3	2020-10-23	3	3
A1011C	Y69S	1	1	1	2021-02-25	1	1
A1011T	Y69F	1	1	1	2020-12-12	1	1
A10124G	T24A	323	17	10	2020-08-07	10	10
A10124T	T24S	2	2	2	2021-03-08	1	1
A10126G	T24T	45	4	4	2020-12-31	4	4
A10127G	T25A	10	4	5	2020-09-11	5	5
A10130G	T26A	7	2	3	2020-09-28	3	3
A10132G	T26T	6	4	4	2021-01-04	4	4
A10132T	T26T	2	1	1	2021-04-02	1	1
A1014C	E70A	11	2	3	2020-12-21	3	3
A1014G	E70G	20	9	8	2020-08-18	8	8
A10152C	D33A	10	5	6	2020-05-19	6	6
A10152G	D33G	108	6	8	2020-09-09	8	8
A10155C	D34A	1	1	1	2021-02-26	1	1
A10155G	D34G	55	2	3	2020-09-30	3	3
A10159G	V35V	32	8	9	2020-04-29	9	9
A10159T	V35V	6	3	3	2020-09-27	2	2
A1015C	E70D	21	3	4	2020-12-01	3	3
A1015G	E70E	33	13	14	2020-04-03	14	14
A10164C	Y37S	1	1	1	2021-04-01	1	1
A10164G	Y37C	6	3	3	2020-06-10	3	3
A10171C	P39P	3	3	3	2020-12-25	2	2
A10171G	P39P	22	9	10	2020-09-01	10	10
A10171T	P39P	7	3	3	2021-01-14	3	3
A10172C	R40R	2	1	2	2021-03-17	2	2
A10174G	R40R	11	3	3	2020-12-30	3	3
A10176T	H41L	1	1	1	2021-02-25	1	1
A10181C	I43L	6	4	4	2020-05-12	4	4
A10181G	I43V	80	10	18	2020-09-01	18	18
A10187G	T45A	15	3	3	2021-02-08	3	3
A10194C	E47A	20	5	5	2020-07-08	5	5
A10194G	E47G	62	7	6	2020-09-24	6	6
A10194T	E47V	1	1	1	2021-02-25	1	1
A10195C	E47D	5	3	3	2020-11-25	3	3
A10195G	E47E	2806	10	12	2020-12-30	12	12
A10195T	E47D	1	1	1	2020-12-08	2	2
A10195T	E47N	3097	13	1	2020-12-08	2	2
A10195T	E47Y	1	1	1	2020-12-08	2	2
A10197C	D48A	3	1	1	2021-03-09	1	1
A10197G	D48G	5	3	4	2020-07-21	4	4
A10199C	M49L	1	1	1	2021-02-11	1	1
A10199G	M49V	4	3	3	2020-12-07	3	3
A10199T	M49L	1	1	1	2021-02-25	1	1
A10205G	N51D	4	2	2	2021-03-28	2	2
A10206C	N51S	1	1	1	2021-02-25	2	2
A10206C	N51T	1	1	1	2021-02-25	2	2
A10206G	N51S	12	5	5	2020-09-10	5	5
A10211G	N53D	3	2	3	2020-10-18	3	3
A10212G	N53S	4	3	2	2021-03-11	2	2
A10219C	E55D	4	3	3	2021-01-06	3	3
A10219G	E55E	46	8	12	2020-11-25	12	12
A10219T	E55D	1	1	1	2020-09-02	1	1
A10221T	D56V	1	1	1	2021-03-25	1	1
A10225G	L57L	28	13	10	2020-07-20	10	10
A10229C	I59L	1	1	1	2020-10-04	1	1
A10229G	I59V	13	1	1	2021-01-16	1	1
A10229T	I59F	1	1	1	2021-03-01	1	1
A1022G	T73A	40	3	3	2020-10-14	3	3
A1022T	T73S	2	1	1	2021-04-13	1	1
A10236G	K61R	131	14	20	2020-04-06	20	20
A10248G	N65S	35	6	9	2020-08-28	9	9
A1024G	T73T	12	3	4	2020-11-05	4	4
A10258G	V68V	45	10	8	2020-08-12	8	8
A10258T	V68V	1	1	1	2020-04-24	1	1
A10260G	Q69R	103	9	10	2020-06-15	9	9
A10260T	Q69V	1	1	1	2020-07-19	1	1
A10268G	N72D	4	3	3	2021-01-07	3	3
A10268T	N72Y	5	2	2	2020-10-26	2	2
A10269C	N72T	5	2	2	2020-11-25	2	2
A10269G	N72S	4	4	3	2020-07-30	3	3
A10275C	Q74P	10	1	1	2020-12-07	1	1
A10275G	Q74R	1	1	1	2021-02-09	1	1
A10276C	Q74H	4	1	1	2021-03-09	1	1
A10276G	Q74Q	18	8	10	2020-07-01	10	10
A10280C	R76R	20	7	6	2020-10-20	6	6
A10280G	R76G	1	1	1	2021-04-01	1	1
A10280T	R76W	1	1	1	2021-04-01	1	1
A10286C	I78L	1	1	1	2021-04-06	1	1
A10286G	I78V	209	22	34	2020-06-28	34	34
A10286T	I78F	1	1	1	2021-01-14	2	2
A10286T	I78S	1	1	1	2021-01-14	2	2
A10291C	G79G	86	1	2	2021-02-23	2	2
A10291G	G79G	12	3	3	2020-05-21	3	3
A10302C	Q83P	1	1	1	2020-12-18	1	1
A10302G	Q83R	5	1	3	2021-02-12	2	2
A10302T	Q83L	8	3	3	2020-04-20	3	3
A10303C	Q83H	12	3	3	2021-03-04	3	3
A10303G	Q83Q	4	2	3	2021-02-09	3	3
A10304G	N84D	6	2	4	2021-01-29	4	4
A10304T	N84Y	3	1	1	2020-10-23	1	1
A10305C	N84T	3	3	3	2020-12-10	2	2
A10305G	N84S	104	9	11	2020-10-14	11	11
A10312G	V86V	16	9	7	2020-06-15	7	7
A10312T	V86V	11	2	2	2021-01-11	2	2
A10316C	K88Q	5	1	2	2021-03-09	2	2
A10316G	K88E	2	1	1	2021-02-04	1	1
A10317C	K88T	1	1	1	2021-01-14	1	1
A10317G	K88R	590	26	50	2020-05-26	50	50
A10322G	K90G	1	1	1	2021-04-13	1	1
A10323G	K90G	1	1	1	2020-03-20	262	264
A10323G	K90R	19361	101	265	2020-03-20	262	264
A10329C	D92A	1	1	1	2021-02-03	1	1
A10329G	D92G	78	11	12	2020-05-20	12	12
A1032C	E76A	1	1	1	2021-01-18	1	1
A1032G	E76G	2	2	2	2020-12-13	2	2
A10331G	T93A	4	4	4	2020-12-02	4	4
A10331T	T93S	1	1	1	2021-03-05	1	1
A10333C	T93T	16	2	2	2020-11-05	2	2
A10333G	T93T	7	5	5	2020-06-05	5	5
A10333T	T93T	1	1	1	2021-04-09	1	1
A10337C	N95H	1	1	1	2020-10-05	1	1
A10338G	N95S	3	1	2	2021-02-08	2	2
A10338T	N95I	1	1	1	2021-02-22	1	1
A1033C	E76D	9	3	2	2021-02-28	2	2
A1033G	E76E	26	3	4	2021-01-11	4	4
A1033T	E76D	3	2	2	2021-01-30	2	2
A10344G	K97R	48	9	9	2020-12-13	9	9
A10346G	T98A	6	4	3	2021-01-08	3	3
A10348C	T98T	1	1	1	2021-04-02	1	1
A10348G	T98T	1	1	1	2021-03-22	1	1
A10348T	T98T	2	2	2	2021-03-13	2	2
A1034C	I77L	6	4	4	2021-03-17	4	4
A1034G	I77V	50	10	11	2020-07-30	11	11
A10353C	K100T	2	2	2	2021-03-13	2	2
A10353G	K100R	14	7	6	2020-10-20	6	6
A10353T	K100M	1	1	1	2021-01-08	1	1
A10356C	Y101S	1	1	1	2021-03-18	1	1
A10356G	Y101C	39	7	11	2020-04-14	11	11
A10359G	K102R	85	8	6	2021-02-10	6	6
A10370C	I106L	6	3	3	2021-01-11	3	3
A10370G	I106V	17	4	5	2021-01-04	5	5
A10370T	I106F	7	2	2	2020-10-14	2	2
A10374G	Q107R	19	4	5	2021-01-28	5	5
A10374T	Q107L	1	1	1	2020-12-23	1	1
A10375G	Q107Q	182	9	7	2020-06-09	7	7
A10375T	Q107H	1	1	1	2020-11-13	1	1
A10378G	P108P	16	8	9	2020-08-18	10	10
A10378G	P108S	12	2	2	2020-08-18	10	10
A10378T	P108P	3	2	2	2021-01-15	2	2
A1037G	K78E	6	5	6	2021-02-21	6	6
A10381G	G109G	16	6	5	2020-11-05	5	5
A1038G	K78R	8	3	3	2020-11-12	3	3
A10393G	S113S	14	5	5	2020-07-15	5	5
A10393T	S113S	2	1	1	2021-04-08	1	1
A10399G	L115L	67	6	7	2020-10-06	7	7
A1039C	K78N	20	5	6	2020-10-05	6	6
A1039G	K78K	19	7	8	2021-02-08	8	8
A10409G	N119D	5	3	3	2020-11-25	3	3
A10410C	N119T	6	3	3	2021-03-04	3	3
A10410G	N119S	15	7	8	2020-12-14	7	7
A10417C	S121S	1	1	1	2021-04-01	1	1
A10417G	S121S	146	3	5	2020-12-27	5	5
A10417T	S121S	46	1	7	2021-01-24	7	7
A10420C	P122P	1	1	1	2021-03-08	1	1
A10420G	P122P	49	10	8	2021-01-14	8	8
A10420T	P122P	1	1	1	2021-04-13	1	1
A10431C	Y126S	1	1	1	2021-01-08	1	1
A10434G	Q127R	1	1	1	2020-05-17	1	1
A10435C	Q127H	13	6	7	2020-05-29	6	6
A10435G	Q127Q	30	5	5	2020-11-10	5	5
A10442G	M130V	19	1	1	2021-02-17	1	1
A10445C	R131R	25	2	3	2020-11-07	3	3
A10452G	N133S	1	1	1	2021-03-10	1	1
A1045C	A80A	1	1	1	2021-03-25	1	1
A1045G	A80A	3	3	3	2020-06-04	3	3
A1045T	A80A	7	6	5	2020-11-25	5	5
A10460G	I136V	4	2	2	2020-04-06	2	2
A10460T	I136F	1	1	1	2021-02-24	1	1
A10463C	K137Q	1	1	1	2021-02-24	1	1
A1046C	K81Q	1	1	1	2021-03-05	1	1
A1046G	K81E	8	2	2	2021-01-04	2	2
A10471C	S139S	2	1	1	2021-01-08	1	1
A10471G	S139S	99	11	18	2020-09-04	17	17
A10471T	S139S	1	1	1	2021-04-13	1	1
A10478C	N142L	10	3	3	2020-05-09	3	3
A10478G	N142D	10	5	5	2020-12-29	5	5
A10479G	N142S	30	11	15	2020-04-17	15	15
A10479T	N142L	10	3	3	2020-05-09	3	3
A1047C	K81T	8	1	1	2021-01-18	1	1
A1047G	K81R	9	6	6	2020-12-12	6	6
A1047T	K81M	1	1	1	2020-12-04	1	1
A10486C	S144S	4	2	3	2021-01-18	3	3
A10486G	S144S	63	9	17	2020-06-12	17	17
A10486T	S144S	3	2	3	2020-11-30	3	3
A1049C	K82Q	16	8	6	2020-11-05	6	6
A1049G	K82E	16	6	6	2020-11-09	6	6
A1049T	K82S	1	1	1	2021-02-01	1	1
A10505C	N151H	1	1	1	2021-03-15	1	1
A10505G	N151D	13	1	1	2020-09-17	1	1
A10505T	N151Y	15	2	2	2020-12-10	2	2
A10506C	N151T	1	1	1	2021-03-12	1	1
A10506G	N151S	4	3	3	2020-09-28	3	3
A10506T	N151I	1	1	1	2020-12-09	1	1
A10508G	I152V	4	3	2	2020-04-29	2	2
A1050C	K82S	1	1	1	2021-02-01	1	1
A1050G	K82R	1	1	1	2020-11-23	2	2
A1050G	K82S	1	1	1	2020-11-23	2	2
A10510G	I152M	4	3	4	2020-08-26	4	4
A10512G	D153G	42	11	10	2020-05-11	10	10
A10515G	Y154W	1	1	1	2021-04-06	1	1
A10518C	D155A	1	1	1	2020-11-06	1	1
A10518G	D155G	1	1	1	2021-01-28	1	1
A1051C	K82N	8	2	2	2021-03-03	2	2
A1051G	K82K	14	5	4	2020-12-31	4	4
A1051T	K82S	1	1	1	2020-11-23	1	1
A10538C	M162L	1	1	1	2021-01-29	1	1
A10538G	M162V	5	3	2	2021-02-15	1	1
A10547C	M165L	1	1	1	2021-04-12	1	1
A10547G	M165V	1	1	1	2021-04-02	1	1
A10551G	E166G	1	1	1	2021-04-07	1	1
A10552G	E166E	135	13	18	2020-07-14	18	18
A10555G	L167L	13	7	9	2020-07-01	9	9
A10558G	P168P	11	3	3	2021-01-25	3	3
A10558T	P168P	11	5	5	2020-12-24	4	4
A10559C	T169P	2	2	2	2020-08-13	2	2
A10559G	T169A	6	4	5	2020-12-14	5	5
A10564C	G170G	3	3	3	2020-11-17	3	3
A10564G	G170G	25	11	11	2020-06-11	11	11
A1056C	D84A	8	3	3	2020-06-17	2	2
A1056G	D84G	11	3	3	2021-01-22	3	3
A1056T	D84V	1	1	1	2021-02-11	1	1
A10577G	T175A	1	1	1	2021-03-25	1	1
A10577T	T175S	1	1	1	2021-04-03	1	1
A10579C	T175T	3	1	1	2021-02-16	1	1
A10579G	T175T	44	9	8	2020-04-14	8	8
A10579T	T175T	5	2	3	2021-01-08	3	3
A10585G	L177L	53	5	6	2020-12-21	6	6
A10585T	L177F	1	1	1	2020-06-17	1	1
A10587C	E178A	2	2	2	2020-12-23	2	2
A10587G	E178G	12	4	4	2020-06-06	3	3
A10588C	E178D	14	2	2	2020-08-08	2	2
A10588G	E178E	21	10	9	2020-11-05	9	9
A10588T	E178D	2	1	1	2021-03-08	1	1
A1058C	T85L	1	1	1	2021-04-12	1	1
A1058G	T85A	14	3	3	2020-09-24	7	7
A1058G	T85V	36	1	4	2020-09-24	7	7
A10592G	N180D	4	4	4	2020-06-01	4	4
A10592T	N180Y	7	2	1	2021-03-12	1	1
A10593C	N180T	2	2	2	2021-02-05	2	2
A10593G	N180S	4	3	4	2020-12-02	4	4
A10603G	G183G	45	8	8	2020-12-18	7	7
A10614C	D187?	1	1	1	2021-02-25	1	1
A10616C	R188R	21	2	4	2020-06-23	3	3
A10621G	Q189Q	11	4	5	2020-09-26	5	5
A10622G	T190A	7	4	3	2020-05-17	3	3
A10624G	T190T	12	3	6	2020-11-16	6	6
A10624T	T190T	1	1	1	2021-03-24	1	1
A10627G	A191A	88	9	10	2020-07-20	10	10
A10627T	A191A	17	3	1	2021-03-25	1	1
A10630G	Q192Q	59	8	10	2020-03-30	7	7
A10633C	A193A	3	2	2	2020-06-23	2	2
A10633G	A193A	23	9	8	2020-10-02	8	8
A10633T	A193A	4	2	2	2020-12-21	2	2
A10640G	T196A	10	5	6	2020-06-16	6	6
A10646G	T198A	240	15	11	2020-07-02	11	11
A10646T	T198S	13	2	2	2021-01-08	2	2
A10648G	T198T	7	3	3	2021-02-12	3	3
A10648T	T198T	2	1	1	2021-02-27	1	1
A10649G	T199A	24	5	5	2021-01-27	5	5
A1064C	N87H	1	1	1	2021-02-18	1	1
A1064G	N87D	53	7	6	2020-11-20	6	6
A1064T	N87Y	122	6	5	2020-10-08	5	5
A10652G	I200V	8	4	2	2021-01-15	2	2
A10655T	T201S	1	1	1	2021-04-01	1	1
A10657G	T201T	178	10	5	2020-09-23	5	5
A10657T	T201T	6	2	2	2021-02-09	2	2
A1065C	N87T	4	2	2	2021-02-22	2	2
A1065G	N87S	37	11	7	2020-09-30	7	7
A1065T	N87I	1	1	1	2021-02-25	1	1
A10669G	L205L	26	4	8	2020-08-07	7	7
A10691G	I213V	45	11	10	2020-06-01	9	9
A10691T	I213L	2	1	1	2021-04-07	1	1
A10693G	I213M	12	5	4	2020-11-08	4	4
A10693T	I213I	13	3	2	2020-10-28	2	2
A10694G	N214D	2	2	2	2020-12-23	2	2
A10695T	N214I	1	1	1	2021-03-13	1	1
A10699C	G215G	45	3	2	2021-02-08	2	2
A10699G	G215G	24	5	8	2020-07-26	8	8
A10701G	D216G	1	1	1	2020-09-28	1	1
A10703C	R217R	1	1	1	2020-12-17	1	1
A10703G	R217G	19	10	12	2020-08-07	12	12
A10703T	R217W	1	1	1	2020-11-04	1	1
A10715C	N221H	280	6	5	2020-12-20	5	5
A10715G	N221D	3	1	1	2020-12-30	1	1
A10715T	N221Y	2	2	2	2021-03-11	2	2
A10716C	N221T	6	1	1	2021-01-29	1	1
A10716G	N221S	370	8	8	2021-01-31	8	8
A1071C	E89A	7	1	1	2021-03-24	1	1
A1071G	E89G	17	5	7	2020-12-22	7	7
A1071T	E89V	2	1	1	2021-02-01	1	1
A10720C	R222R	33	6	8	2020-11-30	8	8
A10720G	R222R	31	8	10	2020-05-19	10	10
A10724G	T224A	49	5	5	2020-08-26	5	5
A10727G	T225A	4	3	3	2020-06-23	3	3
A10727T	T225S	9	1	1	2020-08-24	1	1
A10729C	T225T	1	1	1	2021-03-29	1	1
A10729G	T225M	10	1	1	2020-12-18	4	4
A10729G	T225T	170	3	3	2020-12-18	4	4
A10729T	T225T	3	3	3	2021-01-08	3	3
A1072C	E89D	7	3	3	2020-12-02	3	3
A1072G	E89E	254	14	20	2020-05-19	20	20
A10730C	T226P	1	1	1	2020-07-22	1	1
A10730G	T226A	2	2	2	2020-12-31	2	2
A10730T	T226S	11	1	2	2021-02-25	2	2
A10736T	N228Y	2	1	1	2021-03-18	1	1
A10737C	N228T	3	2	2	2021-01-04	2	2
A10737G	N228S	109	6	10	2020-09-28	10	10
A10745G	N231D	1	1	1	2020-12-10	2	2
A10745G	N231G	1	1	1	2020-12-10	2	2
A10746G	N231G	1	1	1	2021-04-06	1	1
A10757G	M235V	4	2	4	2021-02-12	4	4
A10761G	K236?	1	1	1	2020-04-12	28	28
A10761G	K236R	240	30	29	2020-04-12	28	28
A10764C	Y237S	7	1	3	2021-02-16	3	3
A10764G	Y237C	6	2	2	2021-01-28	2	2
A10764T	Y237F	1	1	1	2020-07-14	1	1
A10766G	N238D	1	1	1	2020-09-18	1	1
A10766T	N238Y	7	1	3	2021-02-16	3	3
A10767G	N238S	1	1	1	2021-03-25	1	1
A10767T	N238I	1	1	1	2021-03-13	1	1
A10770G	Y239C	42	13	20	2020-04-29	19	19
A10770T	Y239F	1	1	1	2021-01-08	1	1
A10773G	E240G	1	1	1	2020-12-20	1	1
A10774G	E240E	7	4	4	2021-01-12	4	4
A10780G	L242L	8	4	4	2020-12-26	4	4
A10780T	L242L	4	1	1	2021-04-16	1	1
A10781G	T243A	3	2	3	2020-05-19	3	3
A10783C	T243T	1	1	1	2021-03-26	1	1
A10783G	T243T	25	5	5	2020-12-02	5	5
A10785G	Q244R	21	6	4	2020-05-12	4	4
A10786G	Q244Q	115	13	14	2020-08-03	14	14
A10788C	D245A	6	1	1	2021-03-31	1	1
A10788G	D245G	1	1	1	2021-04-17	1	1
A10788T	D245F	1	1	1	2021-03-13	2	2
A10788T	D245V	1	1	1	2021-03-13	2	2
A1078C	P91P	3	2	2	2021-03-04	2	2
A1078G	P91P	31	6	5	2020-12-17	4	4
A1078T	P91P	2	2	1	2021-04-03	1	1
A10791G	H246R	8	5	5	2021-01-16	5	5
A10791T	H246L	2	2	2	2021-03-11	2	2
A10797C	D248A	2	2	1	2020-09-28	1	1
A10797G	D248G	2	1	1	2021-02-25	1	1
A10797T	D248V	1	1	1	2021-03-04	1	1
A10799C	I249L	8	2	2	2020-11-20	2	2
A10799G	I249V	9	7	7	2020-09-21	7	7
A1079C	N92H	107	8	5	2020-03-25	5	5
A1079G	N92D	17	5	5	2020-10-18	5	5
A1079T	N92Y	6	1	2	2021-03-17	2	2
A10801C	I249I	2	1	1	2021-03-04	1	1
A10801G	I249M	2	2	2	2020-12-10	2	2
A10801T	I249I	2	1	1	2020-04-24	1	1
A10804G	L250L	35	5	5	2021-02-02	5	5
A10804T	L250L	6	1	1	2020-12-20	1	1
A10807C	G251G	2	1	1	2021-03-16	1	1
A10807G	G251G	3	3	2	2020-12-29	1	1
A1080C	N92T	4	4	4	2020-09-24	4	4
A1080G	N92S	31	11	6	2020-12-22	6	6
A10821G	Q256R	1	1	1	2021-01-09	1	1
A10821T	Q256L	1	1	1	2021-03-05	1	1
A10822G	Q256Q	8	5	4	2020-10-13	4	4
A10823G	T257A	49	4	3	2021-02-15	3	3
A10823T	T257S	1	1	1	2021-04-01	1	1
A10828C	G258G	6	4	4	2020-04-09	4	4
A10828G	G258G	186	8	7	2020-09-24	7	7
A10829C	I259L	26	5	3	2020-12-14	3	3
A10829G	I259V	64	8	9	2020-08-18	9	9
A10840G	L262L	76	9	8	2020-05-01	8	8
A10842C	D263A	38	7	5	2020-06-25	5	5
A10842G	D263G	115	8	8	2020-10-05	8	8
A10842T	D263V	1	1	1	2021-01-14	1	1
A10844G	M264V	77	8	11	2020-04-12	11	11
A10855C	S267S	57	2	2	2021-03-17	2	2
A10855G	S267S	63	19	16	2020-10-30	15	15
A10855T	S267S	1	1	1	2021-02-21	1	1
A10858G	L268L	5	3	3	2020-11-03	3	3
A10860G	K269R	21	5	6	2020-11-30	6	6
A10861G	K269K	76	9	13	2020-06-16	13	13
A10863C	E270A	8	3	2	2021-02-24	2	2
A10863G	E270G	14	6	5	2020-07-20	5	5
A10863T	E270?	1	1	1	2021-02-25	1	1
A10863T	E270V	5	1	1	2021-02-25	1	1
A10864C	E270D	56	5	6	2020-09-28	6	6
A10864G	E270E	56	8	6	2020-09-09	6	6
A10867G	L271L	1	1	1	2021-01-14	1	1
A10872C	Q273P	1	1	1	2020-06-25	1	1
A10872G	Q273R	2	2	2	2021-02-05	2	2
A10872T	Q273L	65	6	8	2020-12-24	8	8
A10873C	Q273H	19	6	6	2021-01-12	6	6
A10873G	Q273Q	27	8	9	2020-11-23	9	9
A10874G	N274D	411	34	43	2020-03-30	40	40
A10874T	N274Y	12	3	2	2021-02-08	2	2
A10875C	N274T	14	3	2	2020-11-12	2	2
A10875G	N274S	276	16	15	2020-08-26	15	15
A1087C	V94V	1	1	1	2021-04-14	1	1
A1087G	V94V	126	21	25	2020-04-17	24	24
A10880C	M276L	133	8	1	2021-01-05	1	1
A10880G	M276V	143	15	21	2020-04-12	20	20
A10880T	M276L	20	5	5	2020-09-30	5	5
A10883C	N277H	9	3	2	2020-10-26	2	2
A10883G	N277D	17	4	6	2020-10-01	6	6
A10883T	N277Y	1	1	1	2021-02-17	1	1
A10884C	N277T	43	3	4	2020-11-18	4	4
A10884G	N277S	38	5	6	2020-09-28	6	6
A10884T	N277I	1	1	1	2021-02-09	1	1
A10888C	G278G	30	5	4	2020-12-26	4	4
A10888G	G278G	20	8	9	2020-05-17	9	9
A10888T	G278G	2	1	2	2021-02-25	2	2
A10892G	T280A	3	3	3	2021-02-03	3	3
A10895G	I281V	23	7	9	2020-06-18	9	9
A10895T	I281L	2	1	1	2021-03-03	1	1
A10897G	I281M	1	1	1	2021-02-07	1	1
A10897T	I281I	5	1	3	2020-10-04	3	3
A10904G	S284G	248	26	30	2020-08-12	30	30
A10904T	S284C	29	3	3	2020-11-02	3	3
A10912G	L286L	355	28	18	2020-03-25	18	18
A10915G	L287L	117	11	10	2020-11-05	10	10
A10918C	E288D	9	3	5	2020-06-19	5	5
A10918G	E288E	23	4	8	2020-09-01	8	8
A10920G	D289G	1	1	1	2021-03-11	1	1
A10924G	E290E	63	11	12	2020-10-30	11	11
A10928G	T292A	3	2	2	2021-02-09	2	2
A10930G	T292T	11	5	7	2020-05-12	7	7
A10946G	R298G	3	3	3	2020-11-20	3	3
A10948C	R298S	10	4	7	2021-01-19	7	7
A10948G	R298R	762	19	9	2020-04-06	9	9
A10948T	R298S	7	1	1	2021-03-15	1	1
A10951G	Q299Q	45	10	12	2020-09-28	12	12
A10957C	S301S	1	1	1	2021-03-11	1	1
A10957G	S301S	55	6	7	2020-09-11	7	7
A10957G	S301W	1	1	1	2020-09-11	7	7
A10964G	T304A	3	1	1	2021-02-23	1	1
A1096G	L97L	42	3	5	2020-05-11	5	5
A1096T	L97F	2	1	2	2021-01-12	2	2
A10978C	A2A	1	1	1	2020-12-18	1	1
A10978G	A2A	8	5	6	2020-06-09	6	6
A10978T	A2A	988	26	13	2020-07-21	12	13
A1097C	N98H	4	3	3	2020-06-09	3	3
A1097G	N98D	7	2	2	2020-07-01	2	2
A1097T	N98Y	2	2	2	2020-12-23	2	2
A10982C	K4Q	9	3	5	2020-06-23	5	5
A10982G	K4E	64	9	11	2020-03-25	11	11
A10983C	K4T	2	2	2	2021-01-30	2	2
A10983G	K4R	191	7	12	2020-04-29	12	12
A10984C	K4N	2	2	2	2021-03-01	2	2
A10984G	K4K	15	8	8	2020-06-23	7	7
A10985C	R5R	1	1	1	2021-03-11	1	1
A10985G	R5G	39	15	18	2020-05-18	18	18
A10987C	R5S	8	4	4	2021-01-07	4	4
A10987G	R5K	1	1	1	2020-05-14	4	4
A10987G	R5R	5	3	4	2020-05-14	4	4
A10987T	R5S	6	1	1	2021-01-30	1	1
A10988G	T6A	17	9	10	2020-09-18	10	10
A1098C	N98T	2	2	2	2020-11-03	2	2
A1098G	N98S	24	8	11	2020-04-12	11	11
A10990C	T6T	12	1	1	2021-03-17	1	1
A10990G	T6T	27	5	6	2020-04-01	6	6
A10990T	T6T	2	1	2	2021-02-10	2	2
A10991C	I7L	2	2	2	2020-12-23	2	2
A10991G	I7V	19	9	9	2020-09-11	9	9
A10991T	I7F	2	1	1	2020-12-23	1	1
A10994C	K8Q	4	1	1	2020-08-05	1	1
A10994G	K8E	22	11	12	2020-05-15	11	11
A10995C	K8T	3	3	3	2021-01-14	3	3
A10995G	K8R	56	10	16	2020-04-07	16	16
A10995T	K8M	1	1	1	2021-01-08	1	1
A11000G	T10A	14	6	6	2020-11-02	6	6
A11000T	T10S	3	2	2	2020-10-02	2	2
A11002C	T10N	1	1	1	2021-03-04	3	3
A11002C	T10T	3	3	3	2021-03-04	3	3
A11002G	T10T	33	3	5	2020-12-29	5	5
A11004G	H11R	1	1	1	2021-03-25	1	1
A11007T	H12L	1	1	1	2021-03-16	1	1
A11017G	L15L	51	7	7	2020-12-23	7	7
A11023G	T17T	26	8	9	2020-07-14	9	9
A11023T	T17T	1	1	1	2021-02-24	1	1
A11024C	I18L	4	1	1	2020-11-25	1	1
A11024G	I18V	7	3	5	2020-12-29	5	5
A11030G	T20A	25	3	3	2020-12-14	3	3
A11035G	S21S	45	6	6	2020-12-04	6	6
A1103C	I100L	4	2	3	2020-08-06	3	3
A1103G	I100V	81	10	13	2020-05-28	13	13
A1103T	I100L	60	8	8	2020-05-27	7	7
A11041G	L23L	13	4	6	2021-01-05	6	6
A11041T	L23F	12	1	1	2021-03-12	1	1
A11047G	L25L	9	5	5	2021-01-27	5	5
A11047T	L25F	1	1	1	2020-09-01	1	1
A11052G	Q27R	6	3	2	2020-12-21	2	2
A11052T	Q27L	1	1	1	2021-03-15	1	1
A11054G	S28G	2	1	2	2021-02-26	2	2
A11057G	T29A	9	4	5	2020-11-20	5	5
A1105C	I100I	1	1	1	2021-02-17	1	1
A1105G	I100M	12	5	6	2020-06-17	4	4
A11061G	Q30R	16	5	6	2020-06-02	6	6
A11062C	Q30H	8	1	1	2021-02-26	1	1
A11062G	Q30Q	32	7	11	2020-09-14	11	11
A1106C	I101L	5	2	2	2021-02-22	2	2
A1106G	I101V	12	5	6	2020-10-27	6	6
A11085C	Y38S	1	1	1	2021-02-26	1	1
A11085G	Y38C	29	7	9	2020-11-13	9	9
A11085T	Y38F	81	4	4	2020-11-25	4	4
A11088C	E39A	3	2	2	2020-12-29	2	2
A11088G	E39G	8	5	5	2020-09-15	5	5
A11088T	E39L	1	1	1	2020-06-08	1	1
A11089C	E39D	365	4	1	2020-10-19	1	1
A11089G	E39E	11	4	6	2020-05-27	6	6
A11089T	E39D	6	1	3	2021-01-15	3	3
A11090C	N40H	1	1	1	2021-03-24	1	1
A11090T	N40Y	22	7	7	2020-04-07	7	7
A11091G	N40S	13	4	5	2020-11-20	5	5
A11091T	N40I	1	1	1	2021-03-11	1	1
A1109C	K102Q	11	1	2	2021-01-25	2	2
A1109G	K102E	11	8	7	2020-12-23	6	6
A11101G	L43L	15	5	6	2020-04-07	6	6
A1110C	K102T	26	3	5	2020-09-28	5	5
A1110G	K102R	24	6	4	2020-11-10	4	4
A11111C	M47L	1	1	1	2021-01-30	1	1
A11111G	M47V	10	2	4	2021-01-15	4	4
A11111T	M47L	1	1	1	2021-02-27	1	1
A11117G	I49V	7761	37	51	2020-05-12	51	51
A11117T	I49F	1	1	1	2021-03-16	1	1
A11120G	I50V	77	7	6	2020-09-28	6	6
A11126G	M52V	3	3	2	2021-02-04	2	2
A1112C	T103P	3	3	3	2020-12-24	3	3
A1112G	T103A	28	7	8	2020-05-12	8	8
A11140C	A56A	4	1	1	2021-03-06	2	2
A11140C	A56T	1	1	1	2021-03-06	2	2
A11140G	A56A	44	7	7	2020-10-20	6	6
A11140T	A56A	27	8	5	2020-08-06	5	5
A11141G	M57V	10	3	3	2021-02-15	3	3
A11144C	M58L	22	4	5	2020-05-12	5	5
A11144G	M58V	197	9	8	2020-08-26	8	8
A11153G	K61E	1	1	1	2021-03-04	1	1
A11154G	K61R	5	3	3	2021-03-15	3	3
A11155C	K61N	1	1	1	2021-03-01	1	1
A11155G	K61K	21	5	6	2020-09-24	6	6
A11159C	K63Q	1	1	1	2020-12-21	1	1
A11159G	K63E	1	1	1	2020-12-31	1	1
A11159T	K63_	1	1	1	2020-10-04	1	1
A1115G	I104V	15	8	11	2020-04-03	11	11
A11160C	K63T	1	1	1	2021-02-03	1	1
A11160G	K63R	62	6	8	2020-12-30	8	8
A11167G	A65A	32	3	6	2020-12-30	6	6
A11167T	A65A	2	2	2	2020-12-31	2	2
A11188G	L72L	19	9	10	2020-11-06	9	9
A1119G	Q105R	5	4	3	2021-01-04	3	3
A1119T	Q105L	2	1	2	2021-03-26	2	2
A11201G	T77A	577	24	21	2020-09-23	21	21
A11206G	V78V	38	8	11	2020-12-21	11	11
A1120C	Q105H	1	1	1	2021-03-26	1	1
A1120G	Q105Q	14	5	6	2020-11-02	6	6
A11211G	Y80C	150	13	17	2020-10-20	16	16
A11211T	Y80F	1	1	1	2021-01-08	1	1
A11216G	N82D	5	1	1	2021-03-24	1	1
A11217C	N82T	2	1	1	2021-02-08	1	1
A11217G	N82S	162	18	9	2020-05-05	9	9
A11219G	M83V	37	11	14	2020-07-20	14	14
A11226C	Y85S	1	1	1	2021-01-08	1	1
A11226G	Y85C	2	1	1	2021-01-28	1	1
A11228G	M86V	48	9	10	2020-06-30	10	10
A11237G	S89G	17	3	4	2020-11-13	4	4
A1123C	P106P	1	1	1	2021-03-10	1	1
A1123G	P106P	40	10	16	2020-04-10	16	16
A1123G	P106R	1	1	1	2020-04-10	16	16
A1123T	P106P	32	3	6	2020-06-18	5	5
A11246C	M92L	17	3	8	2020-09-23	8	8
A11246G	M92V	78	16	22	2020-04-19	22	22
A11246T	M92L	94	4	6	2020-09-01	6	6
A1124C	R107R	16	9	8	2020-07-22	8	8
A1124G	R107G	27	9	14	2020-06-06	14	14
A1124T	R107L	1	1	1	2021-03-10	1	1
A11252G	I94V	108	11	13	2020-07-14	12	12
A11252T	I94F	5	2	2	2020-12-13	2	2
A11255C	M95L	9	1	2	2021-01-22	2	2
A11255G	M95V	9	3	3	2021-02-09	3	3
A11258C	T96L	1	1	1	2021-02-19	1	1
A11258G	T96A	20	7	6	2020-09-21	6	6
A11260C	T96T	2	2	2	2021-03-10	2	2
A11260G	T96T	86	11	10	2020-04-09	9	9
A11268C	D99A	3	1	1	2021-03-11	1	1
A11268G	D99G	23	7	13	2020-04-12	13	13
A11270C	M100L	1	1	1	2021-03-10	1	1
A11270G	M100V	28	9	18	2020-04-14	18	18
A11270T	M100L	7	1	2	2020-09-28	2	2
A11277G	D102G	64	8	15	2020-10-16	14	14
A11277T	D102I	1	1	1	2020-07-29	1	1
A11279C	T103P	18	1	1	2020-09-28	1	1
A11279G	T103A	28	5	8	2020-09-15	7	7
A11282G	S104?	1	1	1	2021-01-07	1	1
A11282G	S104G	3	2	1	2021-01-07	1	1
A11297T	K109_	1	1	1	2021-01-26	1	1
A11298C	K109T	1	1	1	2021-03-15	1	1
A11298G	K109R	78	16	25	2020-05-12	25	25
A11298G	K109S	1	1	1	2020-05-12	25	25
A11298T	K109I	1	1	1	2021-03-15	1	1
A11302C	L110L	9	1	1	2021-01-20	1	1
A11302G	L110G	1	1	1	2021-02-12	2	2
A11302G	L110L	5	2	2	2021-02-12	2	2
A11302T	L110L	3	2	2	2021-03-18	2	2
A11303C	K111Q	6	3	2	2020-06-17	2	2
A11304G	K111R	49	6	8	2020-05-16	8	8
A11305C	K111N	2	2	2	2021-01-14	2	2
A11305G	K111K	13	7	8	2020-07-22	8	8
A11305T	K111N	2	1	1	2021-01-14	1	1
A11307C	D112A	1	1	1	2021-01-20	1	1
A11307G	D112G	6	1	2	2020-07-09	2	2
A11307T	D112I	1	1	1	2021-03-01	1	1
A11315G	M115V	30	6	6	2020-12-18	5	5
A11319G	Y116C	79	12	15	2020-08-04	15	15
A1131C	E109A	1	1	1	2021-03-04	1	1
A1131G	E109G	33	6	7	2020-11-27	7	7
A1131T	E109V	5	3	4	2021-01-15	4	4
A11323C	A117A	1	1	1	2021-04-08	1	1
A11323G	A117A	38	7	8	2020-10-27	8	8
A11323T	A117A	7	3	3	2020-09-28	3	3
A11326C	S118S	7	1	1	2021-03-11	1	1
A11326G	S118S	43	9	11	2020-06-03	11	11
A11326T	S118S	16	4	5	2020-07-20	5	5
A1132C	E109D	3	3	3	2020-09-21	3	3
A1132G	E109E	8	5	5	2020-06-23	5	5
A1132T	E109D	12	1	2	2021-03-17	2	2
A11332G	V120V	17	5	6	2021-01-15	6	6
A11332T	V120V	4	1	2	2021-02-11	2	2
A11338G	L122L	23	5	5	2020-05-12	5	5
A1133C	K110Q	2	2	2	2020-11-25	1	1
A1133G	K110E	10	5	3	2020-12-26	3	3
A11341G	L123L	10	5	4	2021-02-18	4	4
A11342C	I124L	9	4	5	2020-12-13	5	5
A11342G	I124V	13	6	7	2020-09-26	7	7
A11348G	M126V	51	3	3	2020-06-11	3	3
A1134C	K110T	8	3	3	2020-05-12	3	3
A1134G	K110R	15	4	6	2021-01-19	6	6
A11351G	T127A	6	4	3	2021-02-11	3	3
A11353C	T127T	8	3	2	2021-01-29	2	2
A11353G	T127T	40	10	8	2021-01-08	7	7
A11353T	T127T	15	3	2	2020-05-12	2	2
A11356G	A128A	50	6	7	2020-11-02	7	7
A11356T	A128A	107	8	17	2020-04-04	17	17
A11357C	R129R	7	6	6	2020-08-19	6	6
A11357G	R129G	3	2	2	2021-01-19	2	2
A11357T	R129_	1	1	1	2021-01-08	1	1
A11359G	R129R	7	3	5	2020-09-24	5	5
A11360G	T130A	1	1	1	2021-04-12	1	1
A1136C	K111Q	1	1	1	2021-04-06	1	1
A1136G	K111E	4	4	4	2021-01-25	4	4
A11373C	D134A	4	1	1	2021-01-12	1	1
A11373T	D134V	1	1	1	2021-01-08	1	1
A1137C	K111T	2	2	2	2021-02-22	2	2
A1137G	K111R	13	5	5	2020-10-27	4	4
A1137T	K111I	1	1	1	2021-03-15	1	1
A11381G	R137G	1	1	1	2021-03-13	1	1
A11384C	R138R	12	2	3	2020-06-23	3	3
A11386G	R138R	201	9	10	2020-07-21	10	10
A1138C	K111N	15	2	1	2021-02-23	1	1
A1138G	K111K	19	4	3	2021-01-11	3	3
A11393C	T141P	1	1	1	2021-03-25	1	1
A11395C	T141T	4	3	3	2020-10-23	3	3
A11395G	T141T	8	4	4	2020-12-21	4	4
A11399C	M143L	3	1	1	2021-04-11	1	1
A11399G	M143A	1	1	1	2020-04-10	8	8
A11399G	M143V	56	11	7	2020-04-10	8	8
A1139C	K112?	1	1	1	2020-12-31	4	4
A1139C	K112Q	468	4	3	2020-12-31	4	4
A1139G	K112E	8	4	5	2020-08-19	5	5
A11402C	N144L	1	1	1	2021-03-09	1	1
A11402G	N144D	2	1	2	2021-01-08	2	2
A11403C	N144T	2	1	2	2021-01-29	2	2
A11403G	N144S	4	4	4	2020-12-05	4	4
A11403T	N144L	1	1	1	2021-03-09	1	1
A1140C	K112T	18	3	4	2020-04-03	4	4
A1140G	K112R	12	3	3	2021-01-31	4	4
A1140G	K112S	1	1	1	2021-01-31	4	4
A11411G	T147A	64	14	11	2020-08-22	11	11
A11413G	T147T	23	5	6	2020-09-28	6	6
A11413T	T147T	2	1	1	2021-02-16	1	1
A11421G	Y150C	9	4	4	2020-11-30	4	4
A11423G	K151E	1	1	1	2021-04-01	1	1
A11424C	K151T	1	1	1	2021-01-26	1	1
A11424G	K151R	4	2	2	2021-02-22	2	2
A11425C	K151N	6	2	2	2020-12-12	2	2
A11425G	K151K	21	1	2	2020-04-28	2	2
A11425T	K151N	2	1	1	2021-03-29	1	1
A11430G	Y153C	964	31	46	2020-03-09	45	45
A11430T	Y153F	1	1	1	2020-08-28	1	1
A11433G	Y154C	130	3	5	2020-11-02	5	5
A11438G	N156D	84	14	15	2020-03-12	15	15
A11438T	N156Y	3	3	3	2020-12-13	3	3
A11439G	N156S	258	19	20	2020-04-02	20	20
A11446G	L158L	16	6	8	2020-10-29	8	8
A11448C	D159A	6	4	3	2020-12-24	3	3
A11448G	D159G	14	6	3	2020-12-14	3	3
A11448T	D159I	1	1	1	2020-12-16	2	2
A11448T	D159V	1	1	1	2020-12-16	2	2
A11451G	Q160R	3114	30	34	2020-04-18	34	34
A11452C	Q160H	3	2	2	2021-02-01	1	1
A11452G	Q160Q	9	4	4	2020-05-12	4	4
A11456C	I162L	2	2	2	2021-03-17	2	2
A11456G	I162V	18	5	7	2020-10-27	7	7
A11456T	I162F	2	2	2	2020-05-17	2	2
A11462C	M164L	6	3	2	2021-01-29	2	2
A11462G	M164V	38	13	8	2020-11-06	8	8
A11462T	M164L	1	1	1	2021-04-06	1	1
A1146C	D114A	11	3	3	2020-12-10	3	3
A1146G	D114G	110	11	21	2020-08-19	21	21
A1146T	D114I	1	1	1	2021-01-28	2	2
A1146T	D114V	1	1	1	2021-01-28	2	2
A11474G	I168G	1	1	1	2020-04-06	8	8
A11474G	I168V	673	12	8	2020-04-06	8	8
A11474T	I168L	5	1	1	2020-11-06	1	1
A11476G	I168M	8	6	6	2020-09-28	6	6
A11477C	I169L	4	1	2	2021-02-25	2	2
A11477G	I169V	2	1	2	2021-03-03	2	2
A11486G	T172A	2	2	2	2020-05-28	2	2
A11496G	Y175C	2	2	2	2021-02-25	2	2
A11500C	S176S	3	2	2	2020-12-21	4	4
A11500C	S176T	3	2	2	2020-12-21	4	4
A11500G	S176S	81	7	9	2020-10-16	9	9
A11500T	S176S	5	2	2	2021-02-15	2	2
A11506C	V178V	3	1	1	2021-03-31	1	1
A11506G	V178V	53	15	15	2020-04-12	15	15
A11506T	V178V	6	4	5	2020-05-28	5	5
A11510G	T180A	3	2	3	2021-03-17	3	3
A11512G	T180T	9	2	3	2021-01-08	3	3
A11512T	T180T	1	1	1	2021-03-08	1	1
A11513G	T181A	22	4	5	2020-11-20	5	5
A11519G	M183V	16	5	7	2020-05-19	7	7
A11519T	M183F	3	1	1	2021-03-29	2	2
A11519T	M183L	1	1	1	2021-03-29	2	2
A11531C	R187R	2	1	1	2021-01-22	1	1
A11531G	R187G	5	4	3	2020-12-22	3	3
A11533G	R187R	5127	24	10	2020-09-28	10	10
A11537C	I189L	9	3	4	2020-10-05	4	4
A11537G	I189V	126	26	30	2020-04-19	29	29
A11537T	I189F	1	1	1	2021-03-24	1	1
A11546G	M192V	344	15	16	2020-05-12	15	15
A11546T	M192L	16	3	2	2021-03-15	2	2
A1154G	M117V	583	25	23	2020-06-30	17	21
A1154T	M117L	3	1	1	2021-03-31	1	1
A11556C	E195A	4	2	1	2021-02-12	1	1
A11556G	E195G	22	6	7	2020-11-12	7	7
A11559G	Y196C	127	12	18	2020-05-16	18	18
A11567G	I199V	26	8	10	2020-09-17	10	10
A11576C	I202L	9	2	2	2021-02-10	2	2
A11576G	I202V	26	8	8	2020-11-16	8	8
A11576T	I202L	13	2	4	2020-09-28	4	4
A11578C	I202I	2	1	1	2021-03-25	1	1
A11578G	I202M	4	2	3	2021-01-08	3	3
A11579C	T203P	6	2	2	2021-03-04	2	2
A11579G	T203A	5	3	3	2020-07-02	3	3
A11585G	N205D	7	6	6	2020-04-23	6	6
A11586C	N205T	3	2	2	2020-07-21	2	2
A11586G	N205S	17	7	7	2020-07-20	6	6
A11588C	T206L	2	1	1	2021-04-08	1	1
A11588G	T206A	83	7	7	2020-12-21	7	7
A11590G	T206L	2	1	1	2020-04-29	4	4
A11590G	T206T	15	2	3	2020-04-29	4	4
A11595G	Q208R	445	37	69	2020-04-17	69	69
A11600C	I210L	1	1	1	2021-02-05	1	1
A11600G	I210V	288	27	33	2020-06-23	33	33
A11600T	I210L	2	1	1	2021-02-23	1	1
A11602G	I210M	24	5	3	2021-02-24	3	3
A11602T	I210I	2	2	2	2020-05-12	2	2
A11603C	M211L	1	1	1	2021-03-30	1	1
A11603G	M211V	9	5	7	2020-09-23	7	7
A11608G	L212L	3	3	3	2020-10-29	3	3
A11623G	L217L	181	6	3	2020-09-10	3	3
A11628G	Y219C	1	1	1	2021-03-15	1	1
A1162G	R119R	77	13	12	2020-07-29	12	12
A11636T	T222S	1	1	1	2020-03-27	1	1
A1163C	I120L	15	3	4	2021-01-19	4	4
A1163G	I120V	60	8	15	2020-07-03	15	15
A1163T	I120F	14946	39	14	2020-05-11	7	14
A11643C	Y224S	1	1	1	2021-03-16	1	1
A11643T	Y224F	2	1	1	2021-02-19	2	2
A11643T	Y224L	1	1	1	2021-02-19	2	2
A11662G	L230L	4	3	2	2021-02-05	1	1
A11666G	N232D	1	1	1	2021-03-29	1	1
A11667G	N232S	5	3	2	2021-01-13	2	2
A11673G	Y234C	3	3	3	2020-12-31	3	3
A11678G	R236G	5	4	5	2020-09-24	5	5
A11680G	R236R	5	3	1	2021-02-24	1	1
A11680T	R236S	1	1	1	2020-04-09	1	1
A11684T	T238S	1	1	1	2021-03-08	1	1
A1168C	R121R	9	5	4	2021-02-23	4	4
A1168G	R121R	96	17	16	2020-05-12	15	15
A1168T	R121R	5	1	1	2021-02-18	1	1
A11700G	D243G	7	3	4	2020-05-25	4	4
A11707G	L245L	11	5	5	2020-01-29	5	5
A11707T	L245F	1	1	1	2021-04-16	1	1
A11714G	T248A	13	3	3	2020-05-12	3	3
A11716G	T248T	25	9	7	2020-07-22	7	7
A11718C	Q249P	1	1	1	2020-10-04	1	1
A11726T	R252_	1	1	1	2021-02-25	1	1
A11728G	R252R	29	10	12	2020-07-20	12	12
A11730G	Y253C	9	3	3	2020-05-19	3	3
A11732C	M254L	2	1	2	2020-11-25	2	2
A11732T	M254L	18	2	3	2020-09-01	3	3
A11735T	N255Y	1	1	1	2021-03-21	1	1
A11736C	N255T	1	1	1	2021-03-18	1	1
A11736G	N255S	10	5	6	2020-05-04	5	5
A11740G	S256S	33	4	10	2020-05-29	10	10
A11740T	S256S	7	2	2	2020-06-30	2	2
A11742G	Q257R	3	2	1	2021-02-18	1	1
A11742T	Q257L	10	4	7	2020-04-17	7	7
A11746C	G258G	21	3	4	2021-01-30	4	4
A11746G	G258G	75	11	6	2020-12-21	6	6
A11746T	G258G	2	2	2	2021-03-13	2	2
A11749C	L259L	4	1	1	2020-11-02	1	1
A11749G	L259L	30	10	8	2020-06-12	8	8
A11755G	P261P	64	9	12	2020-04-10	12	12
A11755T	P261P	49	7	5	2020-09-11	5	5
A11759C	K263Q	5	2	2	2021-02-08	2	2
A11759G	K263E	3	2	2	2021-02-19	2	2
A11760C	K263T	5	2	3	2021-01-05	3	3
A11760G	K263R	21	6	12	2020-11-12	12	12
A11762G	N264D	8	1	1	2020-06-04	1	1
A11763C	N264T	2	2	2	2021-01-19	2	2
A11763G	N264S	49	7	8	2020-12-21	8	8
A11765G	S265G	2	2	2	2021-01-30	2	2
A11768G	I266V	6	3	5	2021-02-25	5	5
A11768T	I266L	16	4	4	2020-05-17	4	4
A1176G	Y124C	3	3	2	2020-12-29	2	2
A11770C	I266I	38	3	2	2020-12-29	2	2
A11770G	I266M	9	3	4	2020-08-24	4	4
A11770T	I266I	1	1	1	2021-01-29	1	1
A11772C	D267A	2	2	2	2021-03-26	2	2
A11772G	D267G	72	17	15	2020-06-04	15	15
A11780G	K270E	4	2	2	2020-06-11	2	2
A11781G	K270R	3066	30	18	2020-03-30	17	17
A11782G	K270K	2979	67	135	2020-03-09	132	135
A11782G	K270R	1	1	1	2020-03-09	132	135
A11782T	K270N	2	2	2	2021-01-13	2	2
A11787G	N272S	1	1	1	2020-12-31	1	1
A11789G	I273V	27	6	11	2020-04-26	11	11
A11793G	K274R	16	1	2	2020-12-31	2	2
A11794C	K274N	2	1	1	2021-02-15	1	1
A11794G	K274K	86	13	17	2020-05-27	17	17
A1180C	P125P	3	2	2	2020-10-22	2	2
A1180G	P125P	1109	25	17	2020-12-21	16	17
A1180T	P125P	25	7	7	2020-06-17	7	7
A11813G	K281E	5	1	3	2021-02-23	3	3
A11813T	K281_	1	1	1	2021-03-15	1	1
A11814G	K281R	3	2	2	2021-03-18	2	2
A11815G	K281K	15	7	5	2020-07-01	5	5
A11822G	I284V	40	11	14	2020-05-08	13	13
A11826G	K285R	1	1	1	2021-04-08	1	1
A11827C	K285N	1	1	1	2020-11-24	1	1
A11827G	K285K	30	11	10	2020-08-07	10	10
A11827T	K285N	1	1	1	2020-03-26	1	1
A11830G	V286V	289	20	20	2020-04-17	20	20
A11830T	V286V	1	1	1	2021-04-01	1	1
A11834G	T288A	4	4	4	2020-11-09	4	4
A11834T	T288S	2	2	1	2020-11-04	1	1
A11839G	V289V	181	18	10	2020-03-23	10	10
A11846G	K2E	4	4	4	2020-07-24	4	4
A11847G	K2R	17	5	5	2020-08-28	5	5
A11847T	K2I	10	2	2	2021-02-19	2	2
A11848C	K2N	1	1	1	2021-02-15	1	1
A11848G	K2K	23	3	6	2020-08-08	6	6
A11848T	K2N	2	1	1	2021-03-15	1	1
A11849G	M3V	21	6	6	2020-07-27	6	6
A11854G	S4S	67	5	10	2020-07-23	10	10
A11854T	S4S	2	1	2	2021-02-27	2	2
A11856C	D5A	16	3	3	2020-10-01	3	3
A11856G	D5G	1	1	1	2021-03-26	1	1
A11860G	V6V	36	8	12	2020-07-09	11	11
A11860T	V6V	4	3	3	2021-01-18	3	3
A11861C	K7Q	1	1	1	2021-01-15	1	1
A11862G	K7R	25	7	7	2020-05-27	7	7
A11867G	T9A	23	5	4	2020-12-30	3	3
A11867T	T9S	1	1	1	2020-09-28	1	1
A11869G	T9T	26	7	13	2020-08-03	13	13
A11872C	S10S	1	1	1	2021-02-26	1	1
A11872G	S10S	45	6	6	2020-10-16	6	6
A11872T	S10A	31	5	13	2020-05-15	14	14
A11872T	S10S	1	1	1	2020-05-15	14	14
A11875G	V11V	12	5	8	2020-05-12	8	8
A11875T	V11V	3	2	1	2021-04-05	1	1
A11881G	L13L	10	4	4	2020-06-30	4	4
A11887C	S15S	4	2	2	2020-08-10	2	2
A11887G	S15S	46	9	10	2020-12-13	10	10
A11887T	S15S	6	2	2	2020-09-28	2	2
A11895G	Q18R	1	1	1	2021-04-01	1	1
A11895T	Q18L	5	2	2	2020-08-26	2	2
A11896C	Q18H	16	3	1	2021-03-01	1	1
A11896G	Q18Q	142	4	5	2020-12-14	5	5
A11898G	Q19R	20	7	5	2020-12-10	5	5
A11899C	Q19H	13	2	2	2021-01-26	2	2
A11899G	Q19Q	5	4	4	2021-01-12	4	4
A1189C	S128S	1	1	1	2021-02-02	1	1
A1189G	S128S	33	7	7	2020-06-16	6	6
A1189T	S128S	9	3	3	2021-01-26	3	3
A11903G	R21G	13	5	5	2020-06-16	5	5
A11905C	R21S	2	2	2	2020-10-05	2	2
A11905G	R21R	15	4	5	2020-11-03	5	5
A11905T	R21S	3	3	3	2021-02-22	2	2
A11908G	V22V	61	12	13	2020-08-05	13	13
A11908T	V22V	1	1	1	2021-03-24	1	1
A11910G	E23G	2	2	2	2021-03-03	2	2
A11910T	E23V	2	1	1	2021-02-25	1	1
A11911G	E23E	62	8	11	2020-09-16	11	11
A11914C	S24S	141	5	5	2020-07-14	5	5
A11914G	S24S	33	6	10	2020-06-09	10	10
A11914T	S24S	3	2	3	2020-12-21	3	3
A11917C	S25S	1	1	1	2021-04-02	1	1
A11917G	S25S	57	9	9	2020-09-10	9	9
A11922G	K27R	3	2	3	2021-03-13	3	3
A11922T	K27I	1	1	1	2020-12-02	1	1
A11923C	K27N	6	3	3	2020-09-18	2	2
A11923G	K27K	213	11	10	2020-09-01	10	10
A11923T	K27N	1	1	1	2021-03-21	1	1
A1192C	P129P	7	1	2	2021-03-04	2	2
A1192G	P129P	25	8	9	2021-02-09	9	9
A1192T	P129P	5	2	3	2021-01-18	3	3
A11934G	Q31R	12	6	4	2021-01-14	4	4
A11934T	Q31L	10	4	6	2020-11-07	6	6
A11935C	Q31H	17	2	1	2020-03-25	1	1
A11935G	Q31Q	17	7	6	2020-11-02	6	6
A1193C	N130H	4	1	2	2021-03-30	2	2
A1193G	N130D	19	7	9	2020-05-23	8	8
A1193T	N130Y	4	2	2	2021-03-09	2	2
A11943G	Q34R	8	5	5	2020-11-25	5	5
A11943T	Q34L	4	3	3	2020-09-15	3	3
A11947G	L35L	41	14	12	2020-07-20	12	12
A1194C	N130T	18	4	4	2021-02-05	4	4
A1194G	N130S	38	14	15	2020-09-28	15	15
A1194T	N130I	1	1	1	2020-09-28	1	1
A11952G	N37S	2	2	2	2021-01-04	2	2
A11955C	D38A	17	3	7	2020-11-04	7	7
A11955G	D38G	5	3	3	2020-12-29	3	3
A11957G	I39V	24	6	9	2020-05-26	9	9
A11965G	L41L	9	6	6	2020-12-02	6	6
A11970C	K43T	1	1	1	2021-01-18	1	1
A11970G	K43R	309	8	8	2020-08-23	8	8
A11971C	K43N	3	2	3	2020-09-11	3	3
A11971G	K43K	8	2	2	2021-02-03	2	2
A11973G	D44G	25	9	7	2021-02-01	6	6
A11975C	T45P	1	1	1	2020-08-14	1	1
A11975G	T45A	14	6	4	2021-03-12	4	4
A11978G	T46A	4	3	2	2020-12-02	2	2
A1197C	E131A	6	5	5	2020-11-16	5	5
A1197G	E131G	35	11	6	2020-12-18	5	5
A1197T	E131V	10	1	1	2021-03-11	1	1
A11982G	E47G	38	5	6	2020-11-10	6	6
A11982T	E47V	10	3	4	2020-09-28	4	4
A11983C	E47D	7	4	4	2020-08-07	4	4
A11983G	E47E	277	31	32	2020-05-12	30	30
A11983T	E47D	1	1	1	2021-02-25	1	1
A1198C	E131D	17	3	6	2020-12-30	6	6
A1198G	E131E	22	7	9	2020-12-22	9	9
A11991G	E50G	714	34	56	2020-04-06	53	53
A11992C	E50D	1	1	1	2020-12-22	1	1
A11992G	E50E	13	3	5	2021-01-08	5	5
A11992T	E50D	26	4	3	2020-09-11	3	3
A11993C	K51Q	1	1	1	2021-03-10	1	1
A11993G	K51E	2	2	2	2021-03-15	2	2
A11994C	K51T	1	1	1	2021-02-27	1	1
A11994G	K51R	5	2	2	2021-01-21	2	2
A11995C	K51N	3	2	2	2020-11-25	2	2
A11995G	K51K	8	4	4	2020-10-05	3	3
A11996C	M52L	1	1	1	2021-04-08	1	1
A11996G	M52V	6	5	5	2020-04-23	4	4
A11996T	M52L	8	1	3	2021-03-23	3	3
A12004C	S54S	2	2	2	2020-12-23	2	2
A12004G	S54S	79	4	6	2020-05-26	6	6
A12004T	S54S	1	1	1	2021-04-08	1	1
A12007G	L55L	23	2	4	2021-01-03	4	4
A12026C	M62L	3	3	3	2020-06-16	3	3
A12026G	M62V	8	5	5	2020-10-16	5	5
A12026T	M62L	13	2	3	2020-06-02	3	3
A1202C	N133H	2	1	1	2020-11-20	1	1
A1202G	N133D	74	12	6	2020-06-02	6	6
A1202T	N133Y	28	6	6	2020-10-05	6	6
A12030G	Q63R	292	10	12	2020-12-17	11	11
A1203G	N133S	9	4	6	2020-07-24	6	6
A12040C	V66V	4	1	1	2020-11-30	1	1
A12040G	V66V	26	13	12	2020-05-28	12	12
A12040T	V66V	1	1	1	2021-02-01	1	1
A12042C	D67A	3	3	3	2020-07-29	3	3
A12042G	D67G	4	1	1	2021-03-31	1	1
A12044C	I68L	1	1	1	2021-03-21	1	1
A12044G	I68V	58	9	7	2020-05-11	6	6
A12044T	I68L	1	1	1	2021-02-05	1	1
A12046C	I68I	7	1	1	2021-04-02	1	1
A12046G	I68M	7	5	3	2021-01-27	3	3
A12046G	I68T	3	2	1	2021-01-27	3	3
A12046T	I68I	5	2	2	2020-10-14	2	2
A12047G	N69D	2	2	2	2021-03-10	2	2
A12048C	N69T	2	1	1	2021-04-13	1	1
A12048G	N69S	13	7	6	2020-09-10	6	6
A12051C	K70T	1	1	1	2021-04-14	1	1
A12051G	K70R	8	3	6	2020-10-16	6	6
A12060G	E73G	55	5	6	2021-02-19	6	6
A12061C	E73D	16	4	8	2020-09-10	8	8
A12061G	E73E	71	11	10	2020-07-02	10	10
A12061T	E73D	7	3	1	2020-12-26	1	1
A12064C	E74D	1	1	1	2021-02-26	1	1
A12064G	E74E	11	4	5	2020-11-13	5	5
A12064T	E74D	2	2	2	2020-08-19	2	2
A12065C	M75L	4	3	2	2020-12-04	2	2
A12065G	M75V	21	8	6	2020-10-30	6	6
A1206G	Q134R	21	5	4	2020-10-04	7	7
A1206G	Q134W	2	1	2	2020-10-04	7	7
A1206G	Q134_	1	1	1	2020-10-04	7	7
A1206T	Q134L	7	1	1	2021-04-12	1	1
A12072G	D77G	41	4	4	2021-01-07	4	4
A12074G	N78D	8	5	6	2020-12-29	6	6
A12074T	N78Y	4	3	3	2021-01-26	3	3
A12075G	N78S	413	28	36	2020-05-12	34	34
A12077C	R79R	1	1	1	2021-04-05	1	1
A12077G	R79G	8	6	6	2020-05-13	6	6
A1207C	Q134H	2	2	2	2021-01-18	2	2
A1207G	Q134Q	51	9	12	2020-09-28	14	14
A1207G	Q134W	2	1	2	2020-09-28	14	14
A12082G	A80A	11	5	5	2020-05-07	5	5
A12082T	A80A	18	7	8	2020-07-21	8	8
A12083G	T81A	7	6	6	2020-07-14	6	6
A12088G	L82L	55	9	6	2020-12-11	6	6
A1208C	M135L	41	4	3	2020-11-20	3	3
A1208G	M135V	46	11	10	2020-09-11	10	10
A12095C	I2L	1	1	1	2021-01-11	1	1
A12095G	I2V	50	14	13	2020-10-05	13	13
A12095T	I2L	2	2	2	2021-02-04	2	2
A12097C	I2I	1	1	1	2021-03-25	1	1
A12097G	I2M	305	14	7	2020-04-08	7	7
A12103G	S4S	559	9	14	2020-05-26	14	14
A12103T	S4S	1	1	1	2021-03-31	1	1
A12105C	E5T	1	1	1	2021-02-24	1	1
A12110G	S7G	39	4	8	2020-04-21	8	8
A12110T	S7C	1	1	1	2021-02-10	1	1
A12121C	P10P	1	1	1	2021-01-25	1	1
A12121G	P10P	435	16	16	2020-04-11	18	18
A12121G	P10S	11	1	2	2020-04-11	18	18
A12121T	P10P	757	16	20	2020-07-15	20	20
A12124C	S11S	116	3	2	2020-12-26	2	2
A12124G	S11S	36	5	9	2020-09-27	8	8
A12124T	S11S	27	5	5	2020-05-20	5	5
A12126G	Y12C	2	2	2	2020-11-18	2	2
A12130C	A13A	7	6	3	2020-12-22	3	3
A12130G	A13A	103	14	21	2020-05-11	21	21
A12130T	A13A	4	4	3	2020-09-10	3	3
A12140G	T17A	8	6	4	2020-08-25	4	4
A12148C	Q19H	37	6	4	2020-11-20	4	4
A12148G	Q19Q	29	6	11	2020-10-05	11	11
A12148T	Q19H	8	2	3	2020-04-23	3	3
A12150T	E20V	1	1	1	2021-02-05	1	1
A12151C	E20D	3	1	2	2020-10-30	2	2
A12151G	E20E	35	5	4	2020-05-26	4	4
A12151T	E20D	2	1	1	2021-02-05	1	1
A12156C	Y22S	1	1	1	2021-02-25	1	1
A12156T	Y22?	1	1	1	2021-02-19	1	1
A12156T	Y22F	1	1	1	2021-02-19	1	1
A12159C	E23A	29	4	2	2020-10-13	2	2
A12159G	E23G	68	12	13	2020-11-10	11	11
A12159T	E23V	6	5	4	2020-12-31	4	4
A12162G	Q24R	15247	56	20	2020-06-11	20	20
A12162T	Q24L	1	1	1	2020-11-22	1	1
A12173G	N28D	1	1	1	2021-01-16	1	1
A12174C	N28T	10	2	2	2020-10-05	2	2
A12174G	N28S	25	7	11	2020-08-07	11	11
A12180C	D30A	10	5	5	2020-11-07	5	5
A12180G	D30G	125	23	23	2020-05-15	21	21
A12180T	D30V	9	1	1	2020-12-30	1	1
A12186C	E32A	1	1	1	2021-04-15	1	1
A12186G	E32G	6	4	4	2021-02-09	4	4
A12186T	E32V	2	1	1	2021-01-19	1	1
A12187C	E32D	1	1	1	2021-03-09	1	1
A12187G	E32E	128	3	6	2020-05-12	6	6
A12187T	E32D	4	2	2	2021-03-14	2	2
A12197C	K36Q	300	2	3	2020-08-03	3	3
A12198G	K36R	9	4	4	2020-11-05	4	4
A12199C	K36N	1	1	1	2021-04-06	1	1
A12199G	K36K	154	8	12	2020-04-12	12	12
A1219C	S138S	3	1	1	2021-03-02	1	1
A1219G	S138S	6	6	5	2021-02-07	5	5
A1219T	S138S	12	3	3	2021-01-04	2	2
A12200G	K37E	1	1	1	2021-02-10	1	1
A12201G	K37R	8	2	4	2020-11-27	4	4
A12201T	K37M	21	1	1	2021-02-26	1	1
A12207G	K39R	9	8	4	2020-07-09	4	4
A1220G	T139A	16	5	4	2021-01-27	4	4
A12210C	K40T	2	1	1	2021-03-04	1	1
A12210G	K40R	3	2	3	2021-01-20	3	3
A12219G	N43S	4	3	3	2020-12-04	3	3
A12228G	K46R	3	1	1	2021-03-10	1	1
A12229G	K46K	23	7	7	2020-05-19	7	7
A12234C	E48A	17	3	3	2021-01-06	3	3
A12234G	E48G	185	5	6	2020-10-05	6	6
A12234T	E48V	17	1	1	2021-03-05	1	1
A12235C	E48D	37	3	4	2020-07-27	4	4
A12235G	E48E	57	12	11	2020-10-14	11	11
A12235T	E48D	3	2	2	2021-02-25	2	2
A12240G	D50G	1	1	1	2021-01-11	1	1
A12246G	D52G	2	1	1	2020-12-13	1	1
A12250C	A53A	2	2	2	2021-03-17	2	2
A12250G	A53A	54	9	10	2020-08-25	10	10
A12250T	A53A	25	8	6	2020-07-03	6	6
A12254C	M55L	12	3	4	2020-05-12	4	4
A12254G	M55V	2	1	2	2021-01-21	2	2
A12254T	M55L	1	1	1	2021-01-30	1	1
A12258T	Q56L	2	2	2	2021-02-03	2	2
A12259G	Q56Q	34	5	6	2020-09-16	6	6
A12264G	K58R	3	3	2	2021-02-09	2	2
A1226C	M141L	3	3	3	2020-06-02	3	3
A1226G	M141V	67	10	13	2020-09-16	13	13
A1226T	M141L	6	3	3	2020-12-03	3	3
A12271G	E60E	34	5	6	2020-05-12	6	6
A12271T	E60D	1	1	1	2020-12-14	1	1
A12273C	K61T	16	4	3	2021-01-11	3	3
A12273G	K61R	24	6	6	2020-10-26	6	6
A12275C	M62L	2	1	2	2021-01-15	2	2
A12275T	M62L	1	1	1	2021-04-07	1	1
A12282G	D64G	5	2	3	2021-01-26	3	3
A12285G	Q65R	2	1	1	2021-04-01	1	1
A12285T	Q65L	5	2	3	2021-01-26	3	3
A12286C	Q65H	3	1	1	2021-03-08	1	1
A12286G	Q65Q	13	6	6	2020-05-11	6	6
A12290G	M67V	5	3	3	2021-02-21	3	3
A12293C	T68P	1	1	1	2021-02-25	1	1
A12293G	T68A	16	3	4	2020-05-27	4	4
A12293T	T68S	1	1	1	2021-03-10	1	1
A12297T	Q69L	1	1	1	2021-01-27	1	1
A12298C	Q69H	1	1	1	2021-02-05	1	1
A12298G	Q69Q	11	4	5	2020-06-25	5	5
A12299C	M70L	2	1	1	2021-04-11	1	1
A1229C	K142Q	4	1	2	2020-12-14	2	2
A1229G	K142E	17	11	6	2020-09-04	6	6
A12303T	Y71F	3	1	1	2021-02-27	1	1
A12306G	K72R	41	8	9	2020-10-03	9	9
A12307G	K72K	111	7	6	2020-11-13	6	6
A12309G	Q73R	3	2	3	2020-10-05	3	3
A12309T	Q73L	1	1	1	2021-02-25	1	1
A1230C	K142T	6	3	2	2020-12-18	2	2
A1230G	K142R	336	27	50	2020-04-12	50	50
A12314C	R75R	1	1	1	2021-02-15	1	1
A12316G	R75R	103	16	20	2020-06-23	20	20
A12321C	E77A	3	2	2	2020-09-28	2	2
A12321T	E77V	2	2	2	2021-02-25	2	2
A12327G	K79R	40	5	6	2020-10-13	6	6
A12329C	R80R	10	6	5	2020-09-28	5	5
A12334C	A81A	6	4	4	2020-10-03	4	4
A12334G	A81A	22	6	8	2020-09-23	8	8
A12334T	A81A	64	10	13	2020-04-17	13	13
A12336G	K82R	6	5	5	2020-11-20	5	5
A12337G	K82K	12	6	7	2020-10-09	7	7
A12341G	T84A	6	3	3	2021-01-14	3	3
A12341T	T84S	1	1	1	2021-03-26	1	1
A12344G	S85G	3	3	3	2020-12-10	3	3
A12354T	Q88L	2	1	1	2021-02-27	1	1
A12356G	T89A	21	10	7	2020-11-24	6	6
A12358C	T89T	1	1	1	2020-05-17	1	1
A12358G	T89T	15	8	8	2020-11-26	8	8
A12358T	T89T	8	4	5	2020-05-28	5	5
A12359G	M90V	1	1	1	2021-01-08	1	1
A12359T	M90S	1	1	1	2020-05-17	1	1
A12368G	T93A	4	3	3	2021-03-02	3	3
A12368T	T93S	1	1	1	2021-03-29	1	1
A1236C	D144A	3	3	3	2021-01-27	3	3
A1236G	D144C	1	1	1	2020-08-26	25	25
A1236G	D144G	739	21	27	2020-08-26	25	25
A1236T	D144V	6	2	2	2021-02-11	2	2
A12379G	R96R	8	3	3	2021-02-15	3	3
A12381G	K97R	33	6	10	2020-08-04	10	10
A12387C	D99A	2	1	2	2021-03-20	2	2
A12387G	D99G	7	4	3	2020-09-24	3	3
A12389G	N100D	2	2	2	2021-01-27	2	2
A12390C	N100T	2	1	1	2021-04-13	1	1
A12390G	N100S	55	13	16	2020-04-14	15	15
A12390T	N100I	1	1	1	2021-03-21	1	1
A12393C	D101A	6	1	2	2021-01-08	2	2
A12393G	D101G	51	11	12	2020-04-28	12	12
A12397C	A102A	9	1	2	2021-01-25	2	2
A12397G	A102A	209	7	7	2020-12-29	7	7
A1239C	H145P	3	1	1	2021-04-02	1	1
A1239G	H145R	13	7	6	2020-05-28	6	6
A1239T	H145L	3	1	1	2021-03-01	1	1
A12401C	N104H	1	1	1	2021-03-18	1	1
A12401T	N104Y	1	1	1	2021-01-14	1	1
A12402C	N104T	2	1	2	2020-07-22	2	2
A12402G	N104S	9	5	5	2020-06-11	5	5
A12405C	N105T	3	1	1	2020-12-02	1	1
A12405G	N105S	4	3	2	2020-09-23	2	2
A12407G	I106V	7	3	5	2021-01-15	5	5
A12410C	I107L	1	1	1	2020-12-08	1	1
A12410G	I107V	701	29	57	2020-04-07	56	56
A12413C	N108H	10	1	7	2021-01-14	7	7
A12413G	N108D	21	2	1	2021-01-21	1	1
A12413T	N108Y	24	6	5	2020-09-16	5	5
A12414C	N108T	1	1	1	2021-03-08	1	1
A12414G	N108S	5	3	3	2020-11-06	3	3
A12416G	N109D	3	2	2	2021-01-19	2	2
A12417G	N109S	12	7	9	2020-12-10	9	9
A12421C	A110A	1	1	1	2020-12-23	1	1
A12421G	A110A	24	3	6	2020-09-24	6	6
A12421T	A110A	26	5	5	2021-01-06	5	5
A12422C	R111R	11	3	4	2020-09-26	4	4
A12424G	R111R	48	9	11	2020-07-14	11	11
A12443G	N118D	1	1	1	2021-03-16	1	1
A12443T	N118Y	1	1	1	2020-10-12	1	1
A12444G	N118S	9	5	6	2020-12-09	6	6
A12446G	I119V	25	2	2	2020-06-08	2	2
A12446T	I119L	1	1	1	2021-04-16	1	1
A12448G	I119M	7	4	3	2020-12-29	3	3
A12448T	I119I	3	1	1	2020-09-22	1	1
A12449C	I120L	1	1	1	2021-03-01	1	1
A12449G	I120V	1	1	1	2020-12-31	1	1
A12449T	I120L	3	3	3	2021-02-05	3	3
A12451G	I120M	1	1	1	2021-01-13	1	1
A12458G	T123?	2	2	2	2020-06-11	19	19
A12458G	T123A	131	14	19	2020-06-11	19	19
A12458G	T123V	1	1	1	2020-06-11	19	19
A12460G	T123T	23	6	5	2020-08-06	5	5
A12460T	T123T	11	7	8	2021-02-05	8	8
A12461G	T124A	16	6	5	2020-11-20	4	4
A12463C	T124T	4	2	2	2020-12-30	2	2
A12463G	T124T	21	6	6	2020-10-23	6	6
A12463T	T124T	27	6	4	2020-11-27	4	4
A12466G	A125A	12	6	11	2020-07-03	11	11
A12466T	A125A	5	4	5	2020-11-03	5	5
A12471C	K127T	1	1	1	2020-05-17	1	1
A12471G	K127R	4	4	4	2020-08-04	4	4
A12472G	K127K	16	8	8	2020-06-18	8	8
A12475G	L128L	6	3	3	2020-08-08	3	3
A12475T	L128L	5	1	1	2021-03-02	1	1
A12485G	I132V	10	5	9	2020-10-08	7	7
A12485T	I132L	1	1	1	2021-04-01	1	1
A12487G	I132M	7	5	4	2020-12-31	4	4
A12487T	I132I	1	1	1	2021-03-13	1	1
A1248C	E148A	15	4	4	2020-10-13	4	4
A1248G	E148G	14	5	7	2020-11-13	7	7
A1248T	E148V	2	1	2	2021-03-09	2	2
A12490C	P133P	1	1	1	2021-01-20	1	1
A12490G	P133P	53	7	9	2020-03-30	9	9
A12490T	P133P	78	5	8	2020-11-10	8	8
A12495G	Y135C	17	4	6	2020-10-20	6	6
A12497C	N136H	2	2	2	2021-02-24	2	2
A12497G	N136D	1	1	1	2020-11-25	1	1
A12498G	N136S	58	11	16	2020-11-13	16	16
A12498T	N136I	1	1	1	2021-01-14	1	1
A1249C	E148D	6	4	3	2021-01-20	3	3
A1249G	E148E	84	6	5	2020-10-20	5	5
A1249T	E148D	35	3	1	2021-02-08	1	1
A12500G	T137A	2	2	2	2021-01-22	2	2
A12502G	T137T	11	5	7	2020-11-19	7	7
A12502T	T137T	12	1	1	2021-02-23	1	1
A12504G	Y138C	29	4	4	2021-01-14	4	4
A12506C	K139Q	1	1	1	2020-12-23	1	1
A12507C	K139T	3	1	1	2021-03-17	1	1
A12507G	K139R	15	6	8	2020-05-13	8	8
A12508C	K139N	2	1	2	2021-01-08	2	2
A12508G	K139K	6	3	3	2021-01-29	3	3
A12508T	K139N	2	2	2	2021-01-29	2	2
A12509C	N140H	20	3	3	2020-12-28	3	3
A12509G	N140D	2	2	2	2020-12-22	2	2
A12509T	N140Y	1	1	1	2021-03-25	1	1
A1250C	T149P	1	1	1	2021-03-01	1	1
A1250G	T149A	7	6	6	2020-09-28	6	6
A12510C	N140T	3	2	2	2021-03-01	2	2
A12510G	N140S	27	4	7	2021-01-08	7	7
A12510T	N140I	1	1	1	2021-01-08	1	1
A12512G	T141A	7	2	2	2020-12-30	2	2
A12519C	D143A	13	4	4	2020-10-20	4	4
A12519G	D143G	535	13	16	2020-05-01	15	16
A12519T	D143V	9	3	3	2020-12-16	3	3
A12524C	T145P	1	1	1	2021-02-12	1	1
A12524G	T145A	18	5	6	2020-10-02	6	6
A12524T	T145S	1	1	1	2021-01-19	1	1
A12526C	T145T	2	2	2	2021-03-31	2	2
A12526G	T145T	91	6	7	2020-12-14	6	6
A12526T	T145T	19	3	2	2021-01-04	2	2
A12527C	T146P	2	1	2	2021-02-26	2	2
A12527G	T146A	16	5	5	2021-02-16	5	5
A12529C	T146T	5	1	1	2021-02-12	1	1
A12529G	T146T	21	9	12	2020-05-16	12	12
A12529T	T146T	1	1	1	2020-09-21	1	1
A12533G	T148A	178	18	23	2020-05-11	22	22
A12541C	A150A	1	1	1	2021-03-06	1	1
A12541G	A150A	14	6	8	2020-05-27	8	8
A12541T	A150A	35	7	4	2020-06-17	3	3
A12544C	S151S	1	1	1	2021-04-01	1	1
A12544G	S151S	184	11	11	2020-10-20	11	11
A12544T	S151S	59	6	8	2020-05-29	8	8
A12547C	A152A	15	3	2	2021-02-15	2	2
A12547G	A152A	111	12	10	2020-10-05	10	10
A12547T	A152A	53	5	4	2020-03-26	4	4
A12555C	E155A	23	9	5	2020-05-13	5	5
A12555G	E155G	33	10	8	2020-11-05	8	8
A12555T	E155V	6	3	2	2021-02-05	2	2
A12556C	E155D	14	2	5	2020-09-23	5	5
A12556G	E155E	23	7	9	2020-03-30	9	9
A12556T	E155D	3	2	2	2021-01-08	2	2
A12557C	I156L	50	2	7	2020-07-23	7	7
A12557G	I156V	206	19	19	2020-05-08	18	18
A1255C	S150S	1	1	1	2021-04-09	1	1
A1255G	S150S	69	8	13	2020-06-06	13	13
A1255T	S150S	3	2	1	2021-03-11	1	1
A12561G	Q157R	1	1	1	2021-03-29	1	1
A12561T	Q157L	24	6	10	2020-09-11	10	10
A12562C	Q157H	2	2	2	2020-12-22	2	2
A12562G	Q157Q	9	5	6	2020-11-13	6	6
A12564G	Q158R	1	1	1	2020-07-28	1	1
A12571G	V160V	32	5	9	2020-04-29	9	9
A12571T	V160V	1	1	1	2021-01-27	1	1
A12573G	D161G	4	1	1	2021-03-31	1	1
A12577C	A162A	2	2	2	2021-01-27	2	2
A12577G	A162A	27	8	6	2020-12-13	6	6
A12577T	A162A	1	1	1	2020-12-22	1	1
A12579G	D163G	4	3	3	2020-09-01	3	3
A12581G	S164G	9	4	6	2021-02-26	5	5
A12584G	K165E	1	1	1	2021-02-25	1	1
A12585C	K165T	1	1	1	2021-02-02	1	1
A12585G	K165R	8	5	6	2021-01-12	6	6
A12586C	K165N	1	1	1	2021-03-13	1	1
A12586G	K165K	3	2	2	2020-12-10	2	2
A12587C	I166L	1	1	1	2021-01-29	1	1
A12587G	I166V	14	5	7	2020-11-11	7	7
A12594C	Q168P	1	1	1	2021-04-15	1	1
A12594G	Q168R	57	13	7	2020-11-13	7	7
A12595C	Q168H	2	2	2	2020-05-14	2	2
A12595G	Q168Q	11	7	5	2020-07-08	5	5
A12599C	S170R	6	3	1	2021-04-02	1	1
A12599G	S170G	16	7	6	2020-09-11	6	6
A12599T	S170C	38	3	5	2021-01-08	5	5
A12603C	E171A	8	4	3	2021-01-25	3	3
A12603G	E171G	3	2	3	2020-07-21	3	3
A12603T	E171V	1	1	1	2021-04-15	1	1
A12604C	E171D	5	4	3	2020-09-28	3	3
A12604G	E171E	7	2	5	2020-11-25	5	5
A12604T	E171D	12	1	1	2021-03-24	1	1
A12605C	I172L	1	1	1	2021-02-11	1	1
A12605G	I172V	46	10	14	2020-04-23	14	14
A12608G	S173G	2	2	2	2020-09-28	2	2
A1260G	Q152R	1	1	1	2020-12-24	1	1
A1260T	Q152L	19	6	7	2020-04-29	6	6
A12611G	M174V	58	10	10	2020-12-08	10	10
A12615C	D175A	1	1	1	2021-02-16	1	1
A12615G	D175G	25	6	7	2020-11-07	7	7
A12617C	N176H	2	1	1	2021-03-24	1	1
A12617G	N176D	5	3	3	2020-06-23	3	3
A12617T	N176Y	7	3	5	2021-01-28	5	5
A12618C	N176T	7	1	2	2020-05-27	2	2
A12618G	N176S	3	1	1	2021-02-25	1	1
A12622C	S177S	1	1	1	2021-03-21	1	1
A12622G	S177S	12	4	6	2020-09-21	6	6
A12626G	N179D	1	1	1	2021-04-12	1	1
A12627C	N179T	4	3	4	2021-01-25	4	4
A12627G	N179S	7	5	5	2020-09-28	5	5
A12627T	N179I	1	1	1	2021-02-02	1	1
A1262C	T153P	10	3	2	2021-02-26	2	2
A1262G	T153A	45	15	17	2020-04-17	16	16
A1262T	T153S	1	1	1	2021-02-25	1	1
A1262T	T153W	1	1	1	2021-02-25	1	1
A12631G	L180L	9	3	3	2020-05-18	3	3
A12634G	A181A	70	9	10	2020-07-03	9	9
A12634T	A181A	4	2	2	2020-12-22	2	2
A12644C	I185L	1	1	1	2021-01-11	1	1
A12644G	I185V	381	22	26	2020-07-16	26	26
A12649G	V186V	63	1	5	2020-12-17	5	5
A12649T	V186V	3	3	3	2020-10-01	3	3
A12650G	T187A	14	3	3	2021-01-25	3	3
A12652G	T187T	81	9	11	2020-06-23	11	11
A12652T	T187T	1	1	1	2020-11-20	1	1
A12658G	L189L	9	4	5	2020-10-20	5	5
A12659C	R190R	5	2	1	2021-01-14	1	1
A12665G	N192D	1	1	1	2021-02-18	1	1
A12665T	N192Y	1	1	1	2021-04-09	1	1
A12666C	N192T	2	1	1	2020-12-10	1	1
A12666G	N192S	5	4	5	2020-07-28	4	4
A12678G	K196R	4	2	1	2021-02-09	1	1
A12679G	K196K	30	4	5	2021-01-14	5	5
A12682G	L197L	10	5	4	2020-11-25	4	4
A12698C	S5R	1	1	1	2021-02-26	1	1
A12698G	S5G	13	3	4	2020-11-18	4	4
A1269C	D155A	15	6	3	2020-11-03	3	3
A1269G	D155G	116	23	32	2020-05-06	29	29
A1269G	D155R	2	1	1	2020-05-06	29	29
A12709C	A8A	29	4	4	2021-01-25	4	4
A12709G	A8A	43	5	10	2020-10-05	10	10
A12709T	A8A	6	4	5	2020-09-03	5	5
A12712G	L9L	13	6	7	2020-11-10	7	7
A12715C	R10R	3	2	2	2020-12-04	2	2
A12715G	R10R	19	6	9	2020-10-20	9	9
A12717G	Q11R	12	6	5	2021-02-03	5	5
A12717T	Q11L	7	5	4	2020-03-05	4	4
A12719C	M12L	6	3	3	2020-12-21	3	3
A12719G	M12V	125	10	9	2020-05-31	9	9
A12737G	T18A	170	7	5	2020-09-16	5	5
A12740G	T19A	1	1	1	2021-03-28	1	1
A12742C	T19T	1	1	1	2021-02-15	1	1
A12742G	T19T	45	6	5	2020-05-28	4	4
A12744C	Q20P	1	1	1	2021-04-08	1	1
A12744G	Q20R	1	1	1	2021-04-15	1	1
A12744T	Q20L	3	2	2	2020-05-01	2	2
A12745C	Q20P	1	1	1	2021-04-08	1	1
A12745G	Q20Q	9	5	6	2020-03-18	6	6
A12746G	T21A	9	6	6	2021-01-08	6	6
A12755C	T24P	1	1	1	2020-09-23	1	1
A12755G	T24A	111	13	7	2020-09-11	7	7
A12759C	D25A	13	4	8	2020-05-05	8	8
A12759G	D25G	338	23	17	2020-05-12	17	17
A12759T	D25V	1	1	1	2020-12-23	1	1
A12762C	D26A	8	5	4	2020-12-07	3	3
A12762G	D26G	21	12	9	2020-11-06	8	8
A12765C	N27T	3	1	1	2021-03-24	1	1
A12765G	N27S	13	5	8	2020-09-18	8	8
A12772G	L29L	22	7	8	2020-08-15	8	8
A1277G	K158E	2	2	2	2021-01-05	2	2
A12780C	Y32S	1	1	1	2021-03-13	1	1
A12782G	N33D	1	1	1	2021-01-19	1	1
A12782T	N33Y	2	2	2	2020-10-16	2	2
A12783G	N33S	4	4	4	2020-09-26	4	4
A12785G	T34A	6	3	4	2020-09-24	4	4
A12787C	T34T	1	1	1	2020-11-02	1	1
A12787G	T34T	93	6	12	2020-04-12	12	12
A12787T	T34T	4	4	4	2021-01-10	4	4
A12788G	T35A	18	6	7	2020-07-14	7	7
A1278G	K158R	15	8	7	2020-05-25	7	7
A12790C	T35T	2	1	1	2021-01-14	1	1
A12790G	T35T	57	7	7	2020-04-23	7	7
A12790T	T35T	8	4	5	2020-09-30	5	5
A12791T	K36_	1	1	1	2021-03-26	1	1
A12792C	K36T	6	1	2	2020-12-30	2	2
A12792G	K36R	133	18	17	2020-07-23	17	17
A12792T	K36M	1	1	1	2020-12-14	1	1
A12796C	G37G	29	6	5	2020-04-06	5	5
A12796G	G37G	13	6	8	2020-04-27	8	8
A12796T	G37G	1	1	1	2020-05-27	1	1
A1279C	K158N	1	1	1	2021-04-11	1	1
A1279G	K158K	85	9	8	2020-07-08	8	8
A1279T	K158N	1	1	1	2021-03-04	1	1
A12800T	R39_	1	1	1	2021-03-24	1	1
A12808G	V41V	11	4	7	2020-06-08	6	6
A12814G	A43A	8	3	4	2021-01-26	3	3
A12820G	L45L	813	40	69	2020-03-17	69	69
A12825C	D47A	2	2	2	2020-12-18	2	2
A12825G	D47G	25	6	7	2020-06-06	7	7
A12825T	D47F	1	1	1	2021-01-19	1	1
A12829G	L48L	44	10	9	2020-08-05	9	9
A12831C	Q49P	2	2	2	2021-03-09	2	2
A12831G	Q49R	8	3	4	2020-11-30	4	4
A12831T	Q49L	1	1	1	2021-04-13	1	1
A12834C	D50A	5	2	2	2021-01-29	2	2
A12834G	D50G	14	9	5	2020-10-30	5	5
A12834T	D50V	1	1	1	2021-03-13	1	1
A12839C	K52Q	17	3	3	2020-05-06	3	3
A1283G	T160A	45	4	6	2020-05-12	6	6
A12840C	K52T	1	1	1	2020-12-13	1	1
A12840T	K52I	1	1	1	2021-03-26	1	1
A12841G	K52K	49	13	16	2020-06-14	16	16
A12848C	R55R	2	1	1	2021-01-15	1	1
A12848G	R55G	2	1	1	2021-02-18	1	1
A12850G	R55R	1445	17	20	2020-08-03	17	18
A12858G	K58R	29	10	11	2020-06-08	11	11
A12860C	S59R	7	4	4	2020-12-21	4	4
A12860G	S59G	7	3	4	2020-09-02	4	4
A12864G	D60G	31	8	11	2020-09-11	10	10
A12868C	G61G	2	2	2	2021-03-30	2	2
A12868G	G61G	114	12	11	2020-08-08	10	10
A12869G	T62A	17	3	4	2020-11-05	4	4
A12869T	T62S	1	1	1	2021-02-25	1	1
A12875G	T64A	68	11	12	2020-04-19	11	11
A12875T	T64S	1	1	1	2021-02-26	1	1
A12878G	I65V	12354	30	14	2020-11-21	13	14
A12884G	T67A	11	7	7	2020-08-18	7	7
A12884T	T67S	1	1	1	2020-11-25	1	1
A12886C	T67T	1	1	1	2021-01-15	1	1
A12886G	T67M	1	1	1	2020-05-20	14	14
A12886G	T67T	152	22	14	2020-05-20	14	14
A12886T	T67T	4	3	4	2021-02-09	4	4
A12888C	E68A	2	1	1	2020-11-30	1	1
A12889C	E68D	1	1	1	2020-12-29	1	1
A12889G	E68E	25	6	5	2020-12-02	5	5
A12895G	E70E	24	10	4	2021-01-30	4	4
A12898C	P71P	13	3	5	2021-02-04	5	5
A12898G	P71P	22	9	6	2020-08-25	6	6
A12905G	R74G	12	9	9	2020-05-16	9	9
A1290C	E162A	9	5	5	2020-11-13	3	3
A1290G	E162G	11	5	7	2020-11-13	7	7
A12914G	T77A	9	5	2	2021-03-17	2	2
A12916G	T77T	24	3	3	2021-01-25	3	3
A12916T	T77T	4	2	2	2020-09-08	2	2
A12918G	D78G	4	3	3	2020-05-13	3	3
A12918T	D78V	1	1	1	2021-02-16	1	1
A1291C	E162D	16	4	9	2021-01-14	10	10
A1291C	E162N	1	1	1	2021-01-14	10	10
A1291G	E162E	47	12	14	2020-11-19	13	13
A1291T	E162D	1	1	1	2020-12-29	1	1
A12920G	T79A	14	5	5	2020-10-26	5	5
A12922G	T79T	5	4	4	2020-07-23	4	4
A12927C	K81T	1	1	1	2020-11-02	1	1
A12927G	K81R	9	7	6	2020-05-27	6	6
A12928C	K81N	1	1	1	2020-11-18	1	1
A12928G	K81K	64	11	16	2020-09-11	16	16
A12936C	K84T	1	1	1	2020-07-27	1	1
A12936G	K84R	84	15	8	2020-10-05	8	8
A12937G	K84K	10	8	8	2020-10-12	7	7
A12942G	K86R	6	3	4	2021-01-08	4	4
A12942T	K86M	1	1	1	2021-02-11	1	1
A12945G	Y87C	27	6	5	2020-11-13	5	5
A12949G	L88L	47	11	11	2020-06-02	11	11
A12956C	I91L	1	1	1	2021-01-27	1	1
A12956G	I91V	3	2	3	2021-02-02	3	3
A12960G	K92R	56	6	9	2020-07-20	9	9
A12961G	K92K	26	7	9	2020-05-19	9	9
A12961T	K92N	4	1	1	2021-04-12	1	1
A12964C	G93G	7	3	4	2020-11-23	4	4
A12964G	G93G	2016	37	21	2020-03-23	18	18
A12964T	G93G	2	2	2	2020-12-21	2	2
A12967G	L94L	23	5	5	2020-08-05	5	5
A12969G	N95S	7	5	4	2020-08-24	4	4
A12972G	N96S	4	3	2	2021-01-07	2	2
A12976C	L97L	1	1	1	2021-03-12	1	1
A12976G	L97L	3	2	2	2021-02-23	2	2
A12976T	L97L	2	2	2	2020-04-12	2	2
A12978G	N98S	8	3	2	2021-02-03	2	2
A12980T	R99_	1	1	1	2021-02-25	1	1
A12982G	R99R	13	5	5	2020-04-06	5	5
A12986G	M101V	126	20	21	2020-05-06	21	21
A12986T	M101L	3	3	3	2020-11-17	3	3
A12991G	V102V	114	6	7	2021-01-03	7	7
A12998G	S105G	7	2	3	2020-04-29	3	3
A12998T	S105C	1	1	1	2021-03-18	1	1
A13003G	L106L	40	10	12	2020-09-28	12	12
A13012G	T109T	2	2	2	2021-01-14	2	2
A13012T	T109T	48	2	2	2021-01-15	2	2
A13015G	V110V	13	5	7	2021-01-15	7	7
A1301G	T166A	10	5	6	2020-10-26	6	6
A13021G	L112L	6	3	1	2021-03-28	1	1
A13031T	N3Y	2	1	1	2021-01-23	1	1
A13032C	N3T	1	1	1	2021-04-09	1	1
A13032G	N3S	89	7	8	2020-09-06	8	8
A13032T	N3I	2	1	1	2021-02-04	1	1
A13036G	A4A	60	6	5	2020-12-26	5	5
A13036T	A4A	8	6	6	2020-12-14	6	6
A13037G	T5A	1	1	1	2021-01-14	1	1
A13039G	T5T	56	7	10	2020-06-04	10	10
A13039T	T5T	3	2	2	2021-03-04	2	2
A13042G	E6E	8	6	7	2020-07-24	7	7
A13053C	N10T	1	1	1	2021-02-10	1	1
A13057C	S11S	2	2	2	2021-03-04	2	2
A13057G	S11S	16	6	8	2020-12-22	8	8
A13057T	S11S	77	6	4	2021-01-23	4	4
A13058G	T12A	7	2	3	2021-01-07	3	3
A1305C	E167A	46	7	11	2020-09-10	11	11
A1305G	E167G	29	6	8	2020-09-24	8	8
A1305T	E167V	15	8	6	2020-06-11	6	6
A13063G	V13V	88	17	23	2020-05-12	23	23
A13066G	L14L	33	8	11	2020-09-23	11	11
A1307G	N168D	19	8	7	2020-09-23	6	6
A13087G	V21V	78	6	9	2020-11-30	8	8
A13087T	V21V	1	1	1	2020-12-29	1	1
A1308C	N168T	14	6	5	2020-09-15	5	5
A1308G	N168S	16	13	12	2020-04-03	11	11
A1308T	N168I	1	1	1	2021-03-05	1	1
A13098C	K25T	1	1	1	2021-01-27	1	1
A13098G	K25R	17	6	4	2021-02-11	4	4
A13099C	K25N	3	1	1	2020-12-24	1	1
A13099G	K25K	19	7	8	2020-05-12	7	7
A13107G	K28R	2	2	2	2021-01-15	2	2
A13108G	K28K	52	6	6	2020-06-05	6	6
A13108T	K28N	1	1	1	2021-01-27	1	1
A13110C	D29A	6	4	3	2021-01-29	3	3
A13110G	D29G	3	2	2	2021-01-25	2	2
A13110T	D29V	1	1	1	2021-01-26	1	1
A13113G	Y30C	10	2	3	2020-09-11	3	3
A13117C	L31L	1	1	1	2021-04-02	1	1
A13117G	L31L	31	5	4	2020-07-03	4	4
A13121G	S33G	3	3	3	2021-02-26	3	3
A13129C	G35G	119	3	1	2021-02-26	1	1
A13129G	G35G	50	5	9	2020-12-04	9	9
A13131C	Q36P	1	1	1	2021-03-22	1	1
A13131G	Q36R	29	3	3	2021-02-16	3	3
A13131T	Q36L	1	1	1	2021-02-02	1	1
A13132C	Q36H	1	1	1	2021-04-11	1	1
A13132G	Q36Q	11	3	4	2020-10-02	4	4
A13135C	P37P	1	1	1	2021-04-16	1	1
A13135G	P37P	4	2	3	2021-01-06	3	3
A13135T	P37P	5	1	1	2021-01-04	1	1
A13136C	I38L	2	2	2	2020-09-28	2	2
A13136G	I38V	14	5	5	2020-11-02	5	5
A13139G	T39A	2	2	2	2021-04-11	2	2
A1313C	T170P	10	3	5	2021-01-14	5	5
A1313G	T170A	82	10	10	2020-09-28	10	10
A1313T	T170S	1	1	1	2021-02-09	1	1
A13143G	N40S	4	2	2	2021-03-01	2	2
A13152G	K43R	49	6	9	2021-01-20	9	9
A13152T	K43M	1	1	1	2021-01-07	1	1
A13163G	T47A	3	2	2	2021-02-11	3	3
A13163G	T47V	1	1	1	2021-02-11	3	3
A13165C	T47T	3	3	3	2020-12-14	3	3
A13165G	T47T	13	8	9	2020-11-03	9	9
A13165T	T47T	5	1	1	2021-02-03	1	1
A13167G	H48R	5	3	4	2021-01-08	4	4
A13169G	T49A	10	4	5	2020-09-01	5	5
A13169T	T49S	4	2	2	2020-06-30	2	2
A1316C	K171?	1	1	1	2021-03-13	1	1
A1316G	K171E	19	7	3	2020-10-26	3	3
A13175G	T51A	24	4	3	2020-05-24	3	3
A1317G	K171R	69	8	7	2020-05-28	6	6
A1317T	K171I	4	2	3	2021-03-23	3	3
A13182G	Q53R	14	5	5	2020-09-10	5	5
A13182T	Q53L	5	2	2	2020-09-28	2	2
A13186C	A54A	8	2	2	2020-12-16	2	2
A13186G	A54A	9	5	5	2020-11-30	5	5
A13186T	A54A	36	9	11	2020-10-20	10	10
A13187C	I55L	15	4	4	2021-01-29	4	4
A13187G	I55V	18	6	7	2020-05-12	6	6
A13187T	I55L	2	1	1	2021-03-26	1	1
A13189G	I55M	15	5	5	2020-06-30	5	5
A13189T	I55I	2	2	2	2021-03-05	2	2
A1318C	K171N	10	5	6	2021-01-21	6	6
A1318G	K171K	8	5	5	2021-01-30	5	5
A13190G	T56A	80	9	8	2020-10-20	8	8
A13190T	T56S	1	1	1	2021-04-09	1	1
A13192C	T56T	4	1	1	2020-12-14	1	1
A13192G	T56T	15	5	6	2020-10-03	6	6
A13192T	T56T	2	2	2	2020-09-29	1	1
A13196G	T58A	17	6	8	2020-10-12	8	8
A13198G	T58T	93	8	12	2020-05-11	12	12
A13203C	E60A	2	2	2	2020-06-23	2	2
A13203G	E60G	19	4	4	2021-02-19	4	4
A13204C	E60D	3	2	3	2021-03-03	3	3
A13204G	E60E	62	15	12	2020-11-13	12	12
A13204T	E60D	13	4	4	2021-01-26	4	4
A13208C	N62H	22	2	1	2021-03-17	1	1
A13208T	N62Y	4	2	4	2021-01-08	4	4
A13209C	N62T	8	5	3	2020-11-05	3	3
A13209G	N62S	9	7	6	2020-11-11	6	6
A1320C	E172A	18	1	1	2021-02-25	1	1
A1320G	E172G	9	3	5	2020-12-10	5	5
A1320T	E172V	1	1	1	2020-11-18	1	1
A13211G	M63V	26	7	10	2020-06-22	10	10
A13215G	D64G	1	1	1	2020-06-22	1	1
A13219C	Q65H	2	2	1	2021-01-26	1	1
A13219G	Q65Q	26	8	7	2020-11-06	6	6
A1321C	E172D	485	7	5	2020-03-27	5	5
A1321G	E172E	45	5	9	2021-02-15	9	9
A1321T	E172D	2	2	2	2021-02-15	2	2
A13221C	E66A	1	1	1	2021-03-04	1	1
A13222C	E66D	3	2	2	2021-01-08	2	2
A13222G	E66E	77	11	14	2020-09-21	13	13
A13222T	E66D	1	1	1	2021-04-07	1	1
A13237C	A71A	7	6	5	2020-12-02	5	5
A13237G	A71A	49	10	10	2020-07-02	10	10
A13237T	A71A	21	4	5	2020-10-27	5	5
A13251T	Y76F	1	1	1	2021-02-25	1	1
A13265G	I81V	25	8	8	2020-09-23	8	8
A13265T	I81L	3	1	1	2020-05-05	1	1
A13267G	I81M	2	2	2	2021-01-14	2	2
A13267T	I81I	59	2	1	2020-11-13	1	1
A13269C	D82A	69	6	4	2020-07-02	4	4
A13269G	D82G	39	6	8	2020-05-12	6	6
A13276C	P84P	1	1	1	2020-11-30	1	1
A13276G	P84P	3	3	3	2020-10-16	3	3
A13276T	P84P	1	1	1	2021-04-10	1	1
A13277C	N85H	3	1	1	2020-10-01	1	1
A13277G	N85D	473	1	1	2020-12-02	1	1
A13277T	N85Y	4	2	2	2021-01-12	2	2
A13278G	N85S	114	11	10	2020-09-23	10	10
A13283T	K87L	2	1	2	2021-03-13	2	2
A13284G	K87R	6	3	4	2020-11-10	4	4
A13284T	K87I	1	1	1	2021-02-25	3	3
A13284T	K87L	2	1	2	2021-02-25	3	3
A13285C	K87N	2	1	1	2020-11-19	1	1
A13285G	K87K	511	9	13	2020-11-03	13	13
A13285T	K87N	1	1	1	2021-03-30	1	1
A13288C	G88G	122	8	4	2020-11-03	4	4
A13288G	G88G	166	14	19	2020-10-26	19	19
A1328G	T175A	28	1	1	2021-04-02	1	1
A1328T	T175S	12	3	2	2021-03-01	2	2
A13296C	D91A	262	9	5	2020-11-30	5	5
A13296G	D91G	75	7	11	2020-11-18	11	11
A13300G	L92L	88	4	4	2021-02-04	4	4
A13300T	L92F	1	1	1	2020-07-03	1	1
A13302G	K93R	2	2	2	2020-06-18	2	2
A13302T	K93I	1	1	1	2021-02-25	1	1
A13303G	K93K	37	8	8	2020-12-10	7	7
A13308G	K95R	185	24	25	2020-04-23	24	24
A13308T	K95M	2	1	1	2020-12-22	1	1
A13315G	V97V	174	7	13	2020-10-26	13	13
A13315T	V97V	1	1	1	2021-04-08	1	1
A13318G	Q98Q	10	5	5	2020-04-29	4	4
A13319C	I99L	1	1	1	2021-04-08	1	1
A13319G	I99V	23	5	7	2020-07-08	7	7
A13319T	I99F	4	2	2	2021-03-16	2	2
A1331G	T176A	9	4	5	2020-03-27	5	5
A13321G	I99M	16	4	3	2021-02-05	3	3
A13325G	T101A	2	1	1	2021-01-30	1	1
A13325T	T101S	1	1	1	2021-01-13	1	1
A13327G	T101T	10	4	4	2021-01-22	4	4
A13327T	T101T	21	2	4	2021-01-05	4	4
A13328C	T102P	4	2	2	2021-01-19	2	2
A13328G	T102A	59	5	6	2021-01-07	6	6
A13337G	N105D	2	1	1	2021-03-06	1	1
A13337T	N105Y	1	1	1	2020-11-03	1	1
A13338C	N105T	2	1	2	2020-12-29	2	2
A13338G	N105S	12	6	6	2020-05-15	6	6
A13341G	D106G	1	1	1	2020-12-16	2	2
A13341G	D106_	1	1	1	2020-12-16	2	2
A13355G	T111A	7	6	6	2020-08-19	6	6
A13357G	T111T	37	10	6	2020-12-24	6	6
A13357T	T111T	1	1	1	2021-01-17	1	1
A13362G	K113R	7	3	4	2020-12-31	4	4
A13363G	K113K	16	6	4	2020-09-11	4	4
A13364C	N114H	2	2	2	2020-09-28	2	2
A13365C	N114T	11	4	4	2020-12-30	4	4
A13365G	N114S	17	4	8	2020-09-28	8	8
A13367G	T115A	17	3	5	2020-12-24	5	5
A13367T	T115S	1	1	1	2021-03-03	1	1
A13369C	T115T	2	2	2	2021-01-11	2	2
A13369G	T115T	21	3	5	2021-01-26	5	5
A13369T	T115T	5	5	3	2021-02-10	3	3
A13376G	T118A	23	7	7	2020-12-02	7	7
A13388C	M122L	3	2	2	2020-09-28	2	2
A13388C	M122Q	1	1	1	2020-09-28	2	2
A13388G	M122V	50	8	9	2020-11-13	9	9
A13388T	M122L	12	3	4	2020-10-30	4	4
A13394C	K124Q	6	5	4	2020-09-28	4	4
A13394G	K124E	11	3	5	2020-12-14	5	5
A13395C	K124T	3	2	3	2021-02-25	3	3
A13395G	K124R	13	6	8	2020-09-05	8	8
A13395T	K124I	1	1	1	2021-04-11	1	1
A13396C	K124N	34	8	4	2020-12-20	4	4
A13396G	K124K	50	10	16	2020-09-27	15	15
A13396T	K124N	9	4	4	2021-01-20	4	4
A13401G	Y126C	19	4	6	2020-07-21	6	6
A13401T	Y126F	5	2	2	2020-04-01	2	2
A13409G	S129G	125	15	11	2020-12-07	10	10
A13409T	S129C	6	2	3	2020-04-19	3	3
A13416C	D131A	4	3	3	2020-11-05	3	3
A13416G	D131G	35	9	14	2020-09-04	14	14
A13416T	D131V	6	1	2	2021-02-03	2	2
A13419G	Q132R	2	1	2	2020-08-28	2	2
A13419T	Q132L	124	2	2	2020-05-21	2	2
A1341G	Y179C	5	3	3	2021-03-06	3	3
A13420C	Q132H	3	3	2	2020-11-03	2	2
A13420G	Q132Q	23	5	7	2020-06-23	7	7
A13428G	E135G	14	2	3	2021-01-07	3	3
A13428T	E135V	1	1	1	2021-04-08	1	1
A13429G	E135E	46	7	15	2020-06-23	15	15
A13433C	M137L	1	1	1	2020-11-02	1	1
A13433G	M137V	67	6	12	2020-11-09	12	12
A13433T	M137L	12	4	5	2020-10-04	5	5
A13444C	S1S	122	5	2	2020-12-23	2	2
A13444G	S1S	91	7	10	2020-10-28	10	10
A13444T	S1S	6	5	4	2020-07-24	4	4
A13449G	D3G	1	1	1	2021-03-03	1	1
A13453C	A4A	1	1	1	2021-03-17	1	1
A13453G	A4A	20	7	8	2020-12-21	8	8
A13453T	A4A	1	1	1	2021-04-12	1	1
A13455T	Q5L	2	2	2	2021-03-09	2	2
A13456G	Q5Q	78	6	8	2020-06-02	8	8
A1345G	L180L	11	5	5	2020-10-16	5	5
A13465T	L8F	4	1	4	2021-02-25	4	4
A13466T	N9_	1	1	1	2021-03-14	1	1
A13482G	V14V	69	17	19	2020-07-15	19	19
A13483G	S15G	8	7	6	2020-12-30	6	6
A13488C	A16A	1	1	1	2021-02-16	1	1
A13488G	A16A	117	9	11	2020-08-25	10	10
A13488G	A16V	1	1	1	2020-08-25	10	10
A13488T	A16A	3	1	2	2021-01-05	2	2
A13498G	T20A	165	16	24	2020-08-04	23	23
A13500G	T20T	77	12	12	2020-05-17	12	12
A1350G	Q182R	47	11	11	2020-07-02	11	11
A1350T	Q182L	136	9	11	2020-03-30	11	11
A13510G	T24A	9	5	8	2020-05-05	8	8
A13510T	T24S	3	2	3	2021-02-18	3	3
A13512C	T24T	7	3	4	2020-07-30	4	4
A13512G	T24T	27	9	10	2020-06-23	10	10
A13512T	T24T	129	2	25	2020-03-23	25	25
A13516C	T26P	1	1	1	2021-03-03	1	1
A13516G	T26A	11	3	4	2020-09-28	4	4
A13519G	S27G	2	2	2	2021-03-06	2	2
A13519T	S27C	4	3	3	2021-01-14	3	3
A1351C	Q182H	1	1	1	2021-04-08	1	1
A1351G	Q182Q	19	6	3	2020-07-02	3	3
A1351T	Q182H	1	1	1	2020-11-13	1	1
A13522C	T28P	1	1	1	2021-03-18	1	1
A13522G	T28A	7	4	5	2020-06-03	4	4
A13526C	D29A	88	3	3	2020-09-24	3	3
A13526G	D29G	20	6	7	2020-11-04	7	7
A1352G	N183D	6	3	3	2021-01-11	3	3
A13533C	V31V	1	1	1	2021-03-08	1	1
A13533G	V31V	230	13	12	2020-10-01	12	12
A13533T	V31V	1	1	1	2021-03-25	1	1
A13535G	Y32C	6	1	3	2021-01-27	3	3
A13537G	R33G	1	1	1	2020-09-24	1	1
A1353C	N183T	23	2	3	2020-11-05	3	3
A1353G	N183S	45	8	7	2020-12-21	7	7
A13549G	I37V	24	7	7	2020-09-01	7	7
A13553G	Y38C	1	1	1	2021-02-03	1	1
A13555T	N39Y	1	1	1	2020-04-07	1	1
A13559C	D40A	9	3	4	2021-03-09	4	4
A13559G	D40G	31	9	8	2021-01-08	8	8
A13559T	D40V	4	3	3	2020-12-02	3	3
A13561T	K41_	1	1	1	2020-12-16	1	1
A13562C	K41T	3	1	1	2021-03-04	1	1
A13562G	K41R	7	3	4	2020-11-17	4	4
A13562T	K41I	3	1	1	2021-03-25	1	1
A13563C	K41N	1	1	1	2021-04-08	1	1
A13563G	K41K	53	5	8	2020-10-20	8	8
A13566G	V42V	119	9	13	2020-10-13	13	13
A13579C	K47Q	3	1	1	2021-03-18	1	1
A13580G	K47R	4	3	4	2021-02-18	4	4
A13581G	K47K	14	5	9	2020-07-30	9	9
A13587G	L49L	26	4	4	2021-01-11	3	3
A13587T	L49L	2	2	2	2020-11-30	3	3
A13587T	L49P	1	1	1	2020-11-30	3	3
A13588G	K50E	1	1	1	2021-04-11	1	1
A13590G	K50E	1	1	1	2021-03-01	4	4
A13590G	K50K	6	4	4	2021-03-01	4	4
A13591G	T51A	1	1	1	2020-12-07	1	1
A13610G	Q57R	15	6	7	2020-12-09	7	7
A13610T	Q57L	9	3	5	2020-12-26	5	5
A13611C	Q57H	4	1	2	2021-01-12	2	2
A13611G	Q57Q	48	6	10	2020-06-18	10	10
A13611T	Q57H	2	2	2	2020-12-04	2	2
A13613T	E58V	3	2	2	2021-02-26	2	2
A13614G	E58E	10	3	4	2021-01-28	4	4
A13614T	E58D	2	1	1	2021-04-11	1	1
A13615G	K59E	16	5	7	2020-12-24	7	7
A13616G	K59R	45	7	12	2020-03-30	12	12
A13619C	D60A	1	1	1	2021-03-15	1	1
A13619G	D60G	5	4	4	2021-01-06	4	4
A13622C	E61A	8	3	6	2020-05-12	6	6
A13622G	E61G	20	2	3	2020-12-30	3	3
A13622T	E61V	9	4	5	2020-10-27	5	5
A13623C	E61D	3	2	2	2021-03-15	2	2
A13623G	E61E	70	4	5	2020-12-30	5	5
A13623T	E61D	19	4	4	2020-07-28	4	4
A13625C	D62A	6	4	3	2020-10-04	3	3
A13625G	D62G	102	14	21	2020-07-21	20	20
A13628C	D63A	2	1	1	2021-02-04	1	1
A13628G	D63G	9	4	4	2020-12-21	4	4
A13630G	N64D	14	3	3	2020-12-14	3	3
A13630T	N64Y	1	1	1	2021-01-18	1	1
A13631C	N64T	1	1	1	2020-10-20	1	1
A13631G	N64S	29	4	3	2020-04-19	3	3
A13635G	L65L	2	2	2	2021-03-08	2	2
A13636G	I66V	33	9	7	2020-11-05	7	7
A13636T	I66F	3	2	2	2020-09-26	2	2
A13640C	D67A	2	2	2	2021-04-01	2	2
A13640G	D67G	18	9	9	2020-04-12	8	8
A13646G	Y69C	3	2	2	2021-01-29	2	2
A1364G	K187E	4	4	3	2021-02-12	3	3
A13653G	V71V	413	15	21	2020-07-03	21	21
A13658T	K73M	1	1	1	2021-02-25	1	1
A1365C	K187T	10	3	3	2020-07-08	3	3
A1365G	K187R	2	1	1	2021-02-26	1	1
A13660C	R74R	23	7	5	2020-06-02	5	5
A13662G	R74R	9	3	4	2020-10-30	4	4
A13664C	H75P	1	1	1	2020-10-30	1	1
A13664G	H75R	1	1	1	2021-04-05	1	1
A13664T	H75L	1	1	1	2021-04-16	1	1
A13666G	T76A	1	1	1	2021-04-02	1	1
A1366C	K187N	1	1	1	2021-03-03	1	1
A1366G	K187K	38	5	8	2020-10-01	8	8
A13675C	N79L	1	1	1	2021-02-25	1	1
A13676G	N79S	1	1	1	2020-10-29	1	1
A13676T	N79L	1	1	1	2021-02-25	1	1
A13679G	Y80C	5	3	4	2020-02-18	4	4
A1367C	I188L	2	1	1	2020-04-29	1	1
A1367G	I188V	12	5	6	2020-09-28	6	6
A1367T	I188F	1	1	1	2021-01-08	1	1
A13682C	Q81T	1	1	1	2020-10-04	1	1
A13682G	Q81R	6	5	4	2020-11-13	4	4
A13682T	Q81?	2	1	1	2020-12-14	4	4
A13682T	Q81L	14	3	3	2020-12-14	4	4
A13683C	Q81H	1	1	1	2020-11-02	1	1
A13683G	Q81Q	29	6	6	2020-05-19	5	5
A13683T	Q81?	1	1	1	2021-01-22	1	1
A13685G	H82R	22	5	8	2020-09-11	8	8
A13685T	H82L	1	1	1	2021-03-20	1	1
A13688G	E83G	1	1	1	2020-12-08	1	1
A13689G	E83E	11	6	6	2020-08-24	6	6
A13691G	E84G	9	3	5	2020-11-10	5	5
A13691G	E84R	1	1	1	2020-11-10	5	5
A13692G	E84E	5	4	4	2021-01-05	4	4
A13693G	T85A	44	7	7	2021-01-05	7	7
A13693T	T85S	18	4	11	2020-03-18	11	11
A13695C	T85T	10	5	4	2020-07-07	4	4
A13695G	T85T	5	4	2	2020-11-18	2	2
A13695T	T85T	1	1	1	2021-01-26	1	1
A13696C	I86L	5	2	3	2021-01-12	3	3
A13696G	I86V	4	3	2	2020-12-17	2	2
A13696T	I86F	1	1	1	2021-01-27	1	1
A13700G	Y87C	11	6	7	2020-11-27	7	7
A13702G	N88D	2	2	2	2021-01-27	3	3
A13702G	N88V	1	1	1	2021-01-27	3	3
A13703C	N88T	1	1	1	2021-02-24	1	1
A13703G	N88S	36	8	6	2020-04-14	6	6
A13703T	N88V	1	1	1	2021-01-27	1	1
A13707G	L89L	7	3	6	2020-06-18	6	6
A13711G	K91E	152	30	38	2020-04-26	38	38
A13711G	K91G	5	1	1	2020-04-26	38	38
A13712C	K91T	11	4	3	2021-01-18	3	3
A13712G	K91G	5	1	1	2020-03-28	84	84
A13712G	K91R	1186	49	86	2020-03-28	84	84
A13712T	K91M	1	1	1	2021-03-26	1	1
A13715C	D92A	5	3	3	2021-02-20	2	2
A13715G	D92G	2290	23	12	2020-10-26	12	12
A1371G	Y189C	96	13	8	2020-09-11	8	8
A1371T	Y189F	2	1	1	2021-01-08	1	1
A13722C	P94P	4	4	3	2020-07-03	3	3
A13722G	P94P	18	4	5	2020-12-18	5	5
A13722T	P94P	32	5	5	2020-10-04	5	5
A13732G	K98E	73	1	3	2021-01-08	3	3
A13733C	K98T	3	1	1	2020-12-03	1	1
A13733G	K98R	31	4	8	2020-12-22	8	8
A13733T	K98I	3	2	3	2021-01-30	3	3
A13734G	K98K	34	8	12	2020-10-20	12	12
A13734T	K98N	1	1	1	2021-03-08	1	1
A13739C	D100A	1	1	1	2021-01-08	1	1
A13748G	K103R	69	11	7	2020-03-28	7	7
A13753G	R105G	18	8	7	2020-08-05	7	7
A13755C	R105S	1	1	1	2021-01-18	1	1
A13755G	R105R	22	8	13	2020-04-11	13	13
A13755T	R105S	1	1	1	2021-03-15	1	1
A13756C	I106L	2	1	2	2020-12-31	2	2
A13756G	I106V	17	5	6	2020-12-22	6	6
A13758G	I106M	30	7	10	2020-04-26	10	10
A13758T	I106I	3	2	1	2021-02-19	1	1
A13760C	D107A	3	2	3	2020-12-29	3	3
A13760G	D107G	16	6	6	2020-10-19	6	6
A13760T	D107V	2	1	2	2021-03-23	2	2
A13766C	D109A	2	2	2	2020-11-12	2	2
A13766G	D109G	105	11	12	2020-06-23	12	12
A13766T	D109V	3	3	3	2020-06-01	3	3
A13768G	M110V	291	26	46	2020-03-28	45	45
A13768T	M110L	15	5	6	2020-05-12	6	6
A13773G	V111V	29	7	8	2020-10-27	8	8
A13776C	P112P	1	1	1	2021-01-08	1	1
A13776G	P112P	14	8	9	2020-12-09	8	8
A13776T	P112P	1	1	1	2021-02-27	1	1
A13780G	I114V	2	2	2	2020-12-10	2	2
A13782G	I114M	5	3	5	2020-05-12	5	5
A13785G	S115S	47	7	8	2020-08-10	8	8
A1378C	P191P	4	3	4	2020-12-09	4	4
A1378G	P191P	4	4	4	2020-11-12	4	4
A1378T	P191P	6	4	5	2020-11-24	5	5
A13790G	Q117R	1	1	1	2020-09-23	1	1
[truncated: 53,083 more rows]
